# Supplementary material for: Low-dose IL-2 reduces IL-21+ T cell frequency and induces anti-inflammatory gene expression in type 1 diabetes
Source: Nat Commun. 2022 Nov 28;13:7324. doi: 10.1038/s41467-022-34162-3 (PMC9705541; doi:10.1038/s41467-022-34162-3)
Supplement: Supplementary file 6 — Supplementary Data 3 [file 41467_2022_34162_MOESM6_ESM.xlsx]

## Sheet: DE_contrast_timepoint_per_group
status	population	assay	gene	log2FC_D27	log2FC_D55	log2FC_shrunk_D27	log2FC_shrunk_D55	p_value	p_value_fdr
resting	CD8	RNA	ABL2	0.0538581	-0.0804766	0.0157697	-0.0557378	0.242455	0.363121
resting	CD8	RNA	AC013264.2.gencode	0.244054	0.11512	0.203687	0.0914945	0.00160047	0.00900794
resting	CD8	RNA	ADAM10	-0.0387538	0.0753663	-0.0225827	0.063464	0.0927143	0.175556
resting	CD8	RNA	ADAM17	-0.0457414	-0.0820635	-0.0217842	-0.063465	0.43151	0.544715
resting	CD8	RNA	ADA	-0.0118145	-0.00246555	-0.00519122	-0.00155524	0.980862	0.98811
resting	CD8	RNA	AFF3	0.461261	0.368544	0.00313362	0.00913181	0.760529	NA
resting	CD8	RNA	AGPAT4	-0.198886	-0.0157358	-0.0354797	-0.00694971	0.230836	0.352913
resting	CD8	RNA	AHR	0.000727607	-0.128949	7.02884e-06	-0.0527716	0.603643	0.70339
resting	CD8	RNA	AIM2	-0.851181	0.072195	-0.025822	0.00882343	0.00797864	NA
resting	CD8	RNA	AIRE	-0.145306	0.459047	6.90153e-05	0.000331262	0.991011	NA
resting	CD8	RNA	AKAP11	0.00287394	-0.0176393	0.00122764	-0.0112387	0.919746	0.93344
resting	CD8	RNA	AKAP12.meta	-0.0473323	-0.0504605	-0.000139015	-0.00205187	0.996343	NA
resting	CD8	RNA	ANK3	0.100414	0.209683	0.0118637	0.0843459	0.429134	0.544715
resting	CD8	RNA	ANPEP	-0.710677	-0.384212	-0.000201378	-0.00113322	0.977784	NA
resting	CD8	RNA	ANXA1	-0.186065	-0.075617	-0.121257	-0.0547561	0.0421477	0.0990712
resting	CD8	RNA	ANXA5	-0.0605535	0.081314	-0.0307165	0.0672435	0.0577864	0.121828
resting	CD8	RNA	AOAH	0.0200874	0.12869	0.00611481	0.082877	0.380215	0.495248
resting	CD8	RNA	APOBEC3G	-0.137619	0.166909	-0.0567386	0.127717	0.00112782	0.00720747
resting	CD8	RNA	AREG	0.0643888	-1.26222	0.00361182	-1.13808	5.55321e-07	4.20376e-05
resting	CD8	RNA	ARL4C	-0.160973	-0.282224	-0.110072	-0.2579	0.000107578	0.00130479
resting	CD8	RNA	ATF6B	0.0686913	0.0599011	0.0493455	0.0539741	0.175368	0.293958
resting	CD8	RNA	AURKB	-0.125262	-0.384175	-0.00657408	-0.0790877	0.320415	0.442736
resting	CD8	RNA	B3GAT1	-0.386538	-0.270097	-0.280352	-0.166411	0.00764703	0.0266703
resting	CD8	RNA	B3GNT5	-0.468905	-0.374948	-2.47192e-05	-0.000837157	0.99072	NA
resting	CD8	RNA	BACH2.meta	0.0870393	-0.0878659	0.0221838	-0.053975	0.202504	0.32608
resting	CD8	RNA	BANP	-0.0470258	-0.0788433	-0.00810762	-0.0354309	0.830256	0.882012
resting	CD8	RNA	BATF3	0.013045	-0.664312	0.000177997	-0.0225369	0.488137	NA
resting	CD8	RNA	BATF	-0.0675385	0.296385	-0.0065219	0.12526	0.0804253	0.156638
resting	CD8	RNA	BAX	0.0334405	-0.0831559	0.0286929	-0.0799149	0.00137465	0.0081261
resting	CD8	RNA	BCL11B	0.137686	-0.0451	0.112543	-0.0415724	0.000213243	0.00225277
resting	CD8	RNA	BCL2A1	0.136202	0.0567358	0.0802477	0.0427655	0.110033	0.203576
resting	CD8	RNA	BCL2L1	-0.301738	0.0354976	-0.176824	0.016516	0.00728718	0.0263757
resting	CD8	RNA	BCL2	-0.12669	-0.0359574	-0.0534921	-0.0250903	0.257889	0.37403
resting	CD8	RNA	BCL6	-0.165031	-0.182161	-0.022008	-0.0763189	0.386891	0.500755
resting	CD8	RNA	BHLHE40	-0.266239	-0.353718	-0.18849	-0.306428	0.000483496	0.00429891
resting	CD8	RNA	BIN2	0.0565697	-0.0751031	0.0480245	-0.0741912	7.63351e-07	4.46015e-05
resting	CD8	RNA	BIRC3	0.0312691	-0.049897	0.00557383	-0.0249926	0.789246	0.851719
resting	CD8	RNA	BTG1	0.0568799	-0.161175	0.0185127	-0.121656	0.0269372	0.06973
resting	CD8	RNA	BTG2	0.0681778	-0.416704	0.0133454	-0.354063	6.32349e-05	0.000957891
resting	CD8	RNA	BTLA	0.286071	0.615174	0.034214	0.511362	0.00160777	0.00900794
resting	CD8	RNA	C10orf54	0.0802511	-0.0198429	0.056732	-0.0176309	0.0545771	0.116906
resting	CD8	RNA	C2CD4A	NA	NA	NA	NA	NA	NA
resting	CD8	RNA	C3	-0.259704	0.358108	-1.90508e-05	0.000500591	0.969632	NA
resting	CD8	RNA	CARD16	0.0534144	0.241646	0.0181725	0.201273	0.00769461	0.0266703
resting	CD8	RNA	CASP3	-0.00488795	-0.102732	-0.00275883	-0.0737327	0.377267	0.492978
resting	CD8	RNA	CASP5	0.305415	0.0750054	0.000150868	-0.000340933	0.983209	NA
resting	CD8	RNA	CBLB	-0.0413724	-0.198121	-0.0174075	-0.168269	0.00896072	0.0295559
resting	CD8	RNA	CCL1	-0.589204	0.237101	-0.000129401	7.18554e-06	0.977213	NA
resting	CD8	RNA	CCL20	-0.42109	-0.271483	-0.01475	-0.0332899	0.340915	NA
resting	CD8	RNA	CCL2	NA	NA	NA	NA	NA	NA
resting	CD8	RNA	CCL3	0.0956208	0.156215	0.013378	0.0708597	0.542784	0.649118
resting	CD8	RNA	CCL4L2	0.260715	0.499152	0.0347404	0.393641	0.00627347	0.0234518
resting	CD8	RNA	CCL4	-0.0522692	0.18761	-0.00967676	0.111424	0.101171	0.189811
resting	CD8	RNA	CCL5	-0.0538637	-0.110553	-0.0184204	-0.0804814	0.384588	0.499355
resting	CD8	RNA	CCNB1	0.0307633	0.0827898	0.00311876	0.0274233	0.888077	0.912622
resting	CD8	RNA	CCND2	0.0229189	0.231931	0.0120031	0.203573	0.000796025	0.00581382
resting	CD8	RNA	CCR10	-0.0396757	0.340457	-0.000951647	0.0314331	0.53172	NA
resting	CD8	RNA	CCR1	-0.213163	0.323497	-0.00676533	0.0406244	0.222245	NA
resting	CD8	RNA	CCR2	-0.374993	0.736562	-0.0178096	0.50078	5.58073e-05	0.000913007
resting	CD8	RNA	CCR3	-0.0359784	0.347742	0.000303295	0.00552269	0.915053	NA
resting	CD8	RNA	CCR4	-0.290827	-0.0554742	-0.00758394	-0.00728041	0.660153	NA
resting	CD8	RNA	CCR5	-0.325725	0.470398	-0.0218834	0.197596	0.00112232	0.00720747
resting	CD8	RNA	CCR6.meta	-0.208039	0.166929	-0.0186762	0.0532628	0.127877	0.228851
resting	CD8	RNA	CCR7	0.133289	0.0739318	0.028688	0.0392434	0.482833	0.595625
resting	CD8	RNA	CCR8	0.551169	0.74363	0.00667108	0.039914	0.313349	NA
resting	CD8	RNA	CCR9	0.0452099	0.509933	0.00169475	0.0856969	0.159042	NA
resting	CD8	RNA	CD14	-0.105446	0.114415	-0.00530828	0.0153549	0.717955	NA
resting	CD8	RNA	CD160	-0.0461942	0.0955191	-0.00526204	0.0374208	0.654306	0.741841
resting	CD8	RNA	CD19	-0.468792	-0.415109	-8.71496e-05	-0.000997106	0.987077	NA
resting	CD8	RNA	CD1C	0.928215	0.720044	0.000769568	0.00169744	0.83974	NA
resting	CD8	RNA	CD200	0.112742	-0.19262	0.00263749	-0.0160384	0.724991	NA
resting	CD8	RNA	CD226	0.0965674	0.171701	0.0121489	0.0681254	0.54718	0.652468
resting	CD8	RNA	CD244	-0.163319	0.082126	-0.0492662	0.0488149	0.046594	0.105872
resting	CD8	RNA	CD247	-0.0387655	0.0394432	-0.0209477	0.0329763	0.337818	0.460558
resting	CD8	RNA	CD24	-0.351292	-1.4905	-0.000583398	-0.0118681	0.40058	NA
resting	CD8	RNA	CD274	0.106527	0.232981	0.0186672	0.134797	0.205457	0.329536
resting	CD8	RNA	CD27	0.160233	0.191562	0.113766	0.168181	0.00547328	0.0214811
resting	CD8	RNA	CD28	0.0204766	-0.184137	0.00609421	-0.147172	0.019817	0.0551371
resting	CD8	RNA	CD2	0.0238054	0.168209	0.0139177	0.151233	0.000860644	0.00606902
resting	CD8	RNA	CD300A	-0.140583	-0.0630435	-0.039634	-0.0364909	0.350985	0.472213
resting	CD8	RNA	CD300LF	-0.273688	0.361845	-0.000314291	0.00498553	0.817028	NA
resting	CD8	RNA	CD33	-1.07164	-1.15512	-0.0115534	-0.0480252	0.061558	NA
resting	CD8	RNA	CD37	0.0932773	-0.0699755	0.0704974	-0.0624477	0.000741808	0.00558277
resting	CD8	RNA	CD38	0.102748	0.0164563	0.0124017	0.00581731	0.76786	0.837479
resting	CD8	RNA	CD3D	0.011295	-0.0306922	0.00890037	-0.0280711	0.151685	0.263997
resting	CD8	RNA	CD3E	0.0606198	-0.0105701	0.0560906	-0.00753643	0.00839835	0.0283878
resting	CD8	RNA	CD3G	-0.0138756	0.0490152	-0.00767558	0.0416434	0.439004	0.550775
resting	CD8	RNA	CD40LG	-0.165174	0.0549152	-0.0279191	0.0226155	0.229054	0.352913
resting	CD8	RNA	CD40	-0.225823	-0.0604448	-0.0271139	-0.0201703	0.332012	0.455681
resting	CD8	RNA	CD44	0.024803	-0.0594063	0.0193681	-0.0523465	0.054594	0.116906
resting	CD8	RNA	CD48	0.10405	-0.0470447	0.0798375	-0.0413592	0.00204881	0.0108826
resting	CD8	RNA	CD4	0.00757958	-0.117407	0.00178634	-0.0676544	0.443473	0.55468
resting	CD8	RNA	CD52	0.0663027	0.00223579	0.0580959	0.00213853	0.0141156	0.0427651
resting	CD8	RNA	CD5	0.0530353	0.0458998	0.039032	0.0417263	0.299814	0.418512
resting	CD8	RNA	CD63	-0.105255	-0.0565611	-0.0731687	-0.0477924	0.112584	0.206487
resting	CD8	RNA	CD69	0.118982	-0.348881	0.0323011	-0.297489	1.20216e-05	0.000289226
resting	CD8	RNA	CD6	0.0661285	-0.0557723	0.0535558	-0.0494968	0.00118469	0.00745444
resting	CD8	RNA	CD70	-0.520076	-0.332952	-0.0440008	-0.0938426	0.0366952	0.0893353
resting	CD8	RNA	CD74	-0.0185738	-0.0681043	-0.0109611	-0.0595892	0.337051	0.460558
resting	CD8	RNA	CD7	0.0761949	0.0473627	0.0504136	0.042391	0.257442	0.37403
resting	CD8	RNA	CD80	-0.259837	-0.0144073	0.000124303	-0.000582779	1	NA
resting	CD8	RNA	CD86.meta	0.00396426	-0.034993	0.000260961	-0.00355708	0.990315	NA
resting	CD8	RNA	CD8A	-0.00151882	0.0215877	-0.00108804	0.0121061	0.761383	0.834868
resting	CD8	RNA	CD8B	0.12854	0.0360961	0.102428	0.031256	0.0148958	0.0435169
resting	CD8	RNA	CD96	-0.0191232	-0.126757	-0.00582421	-0.0857159	0.344116	0.466038
resting	CD8	RNA	CD9	0.157066	0.0857559	0.0265043	0.0366887	0.469569	0.581982
resting	CD8	RNA	CENPC	0.218755	0.270706	0.138862	0.224849	0.00499662	0.0204362
resting	CD8	RNA	CFH	-0.151041	-0.000548283	-0.017602	-0.000118877	0.535653	0.64247
resting	CD8	RNA	CHI3L2	-0.0143787	0.0860502	-0.00588036	0.0640072	0.350504	0.472213
resting	CD8	RNA	CISH	-0.0548853	1.46035	-0.00163083	1.3094	2.19723e-07	2.99556e-05
resting	CD8	RNA	CITED4	-0.638125	-0.791051	-0.000991167	-0.00708469	0.741894	NA
resting	CD8	RNA	CLC	1.00409	0.712307	0.00996864	0.0269571	0.174042	NA
resting	CD8	RNA	CLEC2D	0.062254	0.172943	0.0366943	0.155226	0.00487645	0.0203517
resting	CD8	RNA	CLECL1	-0.0744306	0.112354	-0.00613963	0.036017	0.559145	0.66287
resting	CD8	RNA	CNOT2	0.0231979	-0.0841727	0.0164662	-0.0782187	0.0263743	0.0687077
resting	CD8	RNA	COLQ	-0.317122	-0.317417	-0.160755	-0.211484	0.0157	0.045073
resting	CD8	RNA	CORO1A	0.043596	0.0886084	0.0363497	0.0852705	0.0076521	0.0266703
resting	CD8	RNA	CR2	0.155805	0.202798	0.0369969	0.121289	0.185607	0.306102
resting	CD8	RNA	CRTAM	0.227105	0.492635	0.0795729	0.444788	4.59682e-05	0.000817435
resting	CD8	RNA	CSF2	-0.206264	-0.267309	-0.0142349	-0.0635223	0.43388	NA
resting	CD8	RNA	CSF3	NA	NA	NA	NA	NA	NA
resting	CD8	RNA	CST7	-0.227286	-0.171252	-0.110253	-0.114115	0.0530491	0.116027
resting	CD8	RNA	CTLA4	-0.0349096	-0.324669	-0.00770975	-0.256392	0.00712427	0.0260163
resting	CD8	RNA	CTSD	-0.042321	-0.0549977	-0.023252	-0.0458461	0.558497	0.66287
resting	CD8	RNA	CTSH	-0.419724	-0.123899	-0.344883	-0.0626578	0.00122458	0.0074754
resting	CD8	RNA	CTSW	-0.1287	-0.119102	-0.0838116	-0.0997414	0.050677	0.112037
resting	CD8	RNA	CX3CR1	-0.149881	0.668307	-0.008089	0.473087	0.000699914	0.00555189
resting	CD8	RNA	CXCL10	-0.00400872	0	6.74897e-05	-0.000196745	1	NA
resting	CD8	RNA	CXCL13	NA	NA	NA	NA	NA	NA
resting	CD8	RNA	CXCL16	-0.0138533	-0.331236	-0.000240862	-0.0189685	0.733856	NA
resting	CD8	RNA	CXCL8	0.20723	-0.224602	0.00434812	-0.015812	0.572201	NA
resting	CD8	RNA	CXCL9	NA	NA	NA	NA	NA	NA
resting	CD8	RNA	CXCR1	-0.00834669	0.451704	-0.000211028	0.05209	0.299099	NA
resting	CD8	RNA	CXCR3	0.0865477	0.359807	0.0234873	0.31243	0.000718252	0.00555189
resting	CD8	RNA	CXCR4	0.0131823	-0.527051	0.00272748	-0.481227	5.43474e-07	4.20376e-05
resting	CD8	RNA	CXCR5	-0.308198	-0.228765	-0.0166512	-0.0445407	0.380648	NA
resting	CD8	RNA	CXCR6	-0.534521	0.16126	-0.0564777	0.0413822	0.0017026	0.00928485
resting	CD8	RNA	DAPP1	-0.0106522	0.115131	-0.00131874	0.0470862	0.639679	0.735869
resting	CD8	RNA	DDIT4	-0.0573158	-0.580998	-0.00879118	-0.5222	1.10022e-05	0.000281244
resting	CD8	RNA	DEXI	0.00123122	0.170426	0.0016804	0.134545	0.0443913	0.102
resting	CD8	RNA	DIXDC1	-0.00537813	-0.162838	-0.000193762	-0.0217774	0.842484	NA
resting	CD8	RNA	DOCK8	0.0683757	0.250504	0.0293267	0.222784	0.0010761	0.00720747
resting	CD8	RNA	DPP4	-0.0760024	-0.0298209	-0.0401052	-0.022878	0.452541	0.564296
resting	CD8	RNA	DUSP1	0.103768	-0.240921	0.0283636	-0.184306	0.00163778	0.00905205
resting	CD8	RNA	DUSP2	-0.0606832	-0.649258	-0.0104831	-0.601554	1.80287e-07	2.99556e-05
resting	CD8	RNA	DUSP4	-0.205209	-0.640627	-0.0101678	-0.232492	0.0555268	0.118284
resting	CD8	RNA	DUSP5	-0.163555	-1.05881	-0.0136689	-0.99002	8.3957e-08	2.99556e-05
resting	CD8	RNA	DUSP6	0.0066353	0.0727792	0.00180835	0.0234465	0.899009	0.92154
resting	CD8	RNA	EGR1	0.0212533	-0.0643048	0.00270414	-0.025034	0.838967	0.88479
resting	CD8	RNA	EGR3	0.226304	-0.199753	0.0216696	-0.0575186	0.0745704	0.148777
resting	CD8	RNA	ELF1	0.0951738	-0.0593177	0.0514812	-0.0467916	0.0379544	0.0918541
resting	CD8	RNA	ENPP3	-0.879638	-0.771713	-0.00186698	-0.00829054	0.650867	NA
resting	CD8	RNA	ENTPD1	0.167234	0.163608	0.00419758	0.0135606	0.86801	NA
resting	CD8	RNA	EOMES	0.0159244	0.409168	0.00106589	0.14645	0.0889428	0.169484
resting	CD8	RNA	F2R	-0.391239	-0.253264	-0.0880097	-0.106694	0.035559	0.0876122
resting	CD8	RNA	F5	0.272305	-0.05434	0.0159375	-0.00997803	0.302664	NA
resting	CD8	RNA	FABP5	0.090934	-0.117985	0.00398541	-0.0174972	0.746229	NA
resting	CD8	RNA	FAM174B	0.0847185	0.527361	0.00204535	0.0512885	0.322908	NA
resting	CD8	RNA	FANK1	0.616202	0.524967	0.0142871	0.0467086	0.204941	NA
resting	CD8	RNA	FASLG	0.0113849	0.567558	0.000418837	0.107816	0.079851	NA
resting	CD8	RNA	FAS	-0.12916	-0.117925	-0.0898196	-0.0989886	0.0413534	0.0983346
resting	CD8	RNA	FBXO22	0.469472	0.269314	0.00719114	0.0133548	0.599832	NA
resting	CD8	RNA	FBXO3	0.0355879	-0.0101722	0.0118265	-0.00662826	0.841427	0.88479
resting	CD8	RNA	FCER1G	0.207068	0.123666	0.112669	0.0798547	0.0634789	0.129814
resting	CD8	RNA	FCGR3A	-0.258392	-0.0705451	-0.0526075	-0.0313926	0.126475	0.227878
resting	CD8	RNA	FCRL3	-0.14882	-0.006573	-0.0414239	-0.00404433	0.253749	0.373125
resting	CD8	RNA	FLI1	0.0771532	0.189131	0.0426637	0.169339	0.00554473	0.0214811
resting	CD8	RNA	FNIP2	0.0567367	-0.0775376	0.0147601	-0.0448086	0.410933	0.526871
resting	CD8	RNA	FOSB	0.156119	0.0253699	0.0500516	0.0116132	0.206849	0.330474
resting	CD8	RNA	FOSL1	0.0184194	0.0895418	0.000278408	0.00237881	0.993273	NA
resting	CD8	RNA	FOSL2	-0.378068	-1.17615	-0.0154692	-1.00125	0.000408319	0.00379551
resting	CD8	RNA	FOS	0.175378	-0.0587457	0.0397504	-0.0300623	0.104328	0.193956
resting	CD8	RNA	FOXB1	NA	NA	NA	NA	NA	NA
resting	CD8	RNA	FOXN3	0.0178502	-0.272461	0.00567366	-0.241704	0.000129882	0.00151776
resting	CD8	RNA	FOXO1	0.147897	0.214184	0.0948543	0.185316	0.00567228	0.0214811
resting	CD8	RNA	FOXO3	0.0601182	-0.0663751	0.0273903	-0.0514169	0.167497	0.283085
resting	CD8	RNA	FOXP1	0.194209	-0.038896	0.127729	-0.0258594	0.0054969	0.0214811
resting	CD8	RNA	FOXP3	0.136852	0.0610089	0.0472177	0.0345024	0.293553	0.411391
resting	CD8	RNA	FUT4	0.177772	-0.0508533	0.022366	-0.0164417	0.293707	0.411391
resting	CD8	RNA	FYB	0.132666	0.0267294	0.104924	0.0215795	0.0145498	0.0435169
resting	CD8	RNA	FYN	-0.0193689	-0.0681306	-0.00917557	-0.0620323	0.210647	0.333932
resting	CD8	RNA	GAPDH	-0.0292128	-0.0998223	-0.0206808	-0.0926194	0.0257887	0.0676144
resting	CD8	RNA	GATA3	0.0354439	0.0626323	0.00846442	0.0348042	0.841524	0.88479
resting	CD8	RNA	GBP4	0.0562925	0.418772	0.0140533	0.374618	2.64859e-05	0.000541636
resting	CD8	RNA	GBP5	-0.308741	-0.287066	-0.260128	-0.241814	0.000209169	0.00225277
resting	CD8	RNA	GEM	-0.317536	-1.09752	-0.00637662	-0.0864656	0.0544336	NA
resting	CD8	RNA	GFI1	0.0568286	0.0747559	0.0183272	0.0503422	0.652082	0.741841
resting	CD8	RNA	GHR	-0.145304	0	5.85576e-05	-0.000176659	1	NA
resting	CD8	RNA	GIMAP2	0.177614	0.277558	0.121499	0.249126	0.000442141	0.00401857
resting	CD8	RNA	GIMAP5	0.042603	0.512042	0.00865844	0.464416	2.17105e-06	8.87958e-05
resting	CD8	RNA	GIMAP7	0.063786	0.608647	0.00945526	0.547063	4.63378e-06	0.000135373
resting	CD8	RNA	GLG1	0.114215	0.0385372	0.0210804	0.0172381	0.614496	0.714002
resting	CD8	RNA	GLIS3.meta	0.331384	0.303257	0.00785525	0.027905	0.595845	NA
resting	CD8	RNA	GNLY	-0.267837	-0.195007	-0.209715	-0.151152	0.00376002	0.0172792
resting	CD8	RNA	GPR171	-0.214473	0.199036	-0.0105465	0.0352812	0.266157	0.384658
resting	CD8	RNA	GPR183	-0.036847	-0.0430008	-0.00658065	-0.0191425	0.917476	0.93344
resting	CD8	RNA	GPR18	0.150075	-0.0739388	0.0250226	-0.0316848	0.227878	0.352913
resting	CD8	RNA	GPR65	-0.0791615	-0.234245	-0.0344913	-0.202439	0.00563647	0.0214811
resting	CD8	RNA	GZMA	-0.253994	-0.100828	-0.146817	-0.0602064	0.039053	0.0934075
resting	CD8	RNA	GZMB	-0.355394	-0.124817	-0.192513	-0.0557035	0.0293217	0.0749537
resting	CD8	RNA	GZMH	-0.176265	-0.196172	-0.0314637	-0.106121	0.230215	0.352913
resting	CD8	RNA	GZMK	-0.155795	-0.108936	-0.0489634	-0.0682996	0.243612	0.363121
resting	CD8	RNA	GZMM	-0.033534	0.00719945	-0.0143384	0.00533452	0.804189	0.86103
resting	CD8	RNA	HAVCR2	0.0839884	0.129408	0.0124987	0.0570508	0.630373	0.730375
resting	CD8	RNA	HIF1A	0.0147157	-0.242683	0.0019982	-0.153566	0.0651201	0.132508
resting	CD8	RNA	HLA.A	0.0229599	-0.058858	0.0192363	-0.0564804	0.00455846	0.0195181
resting	CD8	RNA	HLA.C	-0.0120318	-0.0999587	-0.00967449	-0.0959337	0.000559112	0.00466688
resting	CD8	RNA	HLA.DMA	0.0847444	0.0429703	0.0450914	0.0447793	0.356053	0.472811
resting	CD8	RNA	HLA.DMB	0.0623385	0.310266	0.011696	0.227605	0.0245648	0.0656667
resting	CD8	RNA	HLA.DPA1	-0.010659	0.00104124	-0.000392303	0.000786236	0.984182	0.989018
resting	CD8	RNA	HLA.DPB1	0.0245007	0.0159202	0.0124055	0.0129307	0.904539	0.924891
resting	CD8	RNA	HLA.DQA1	-0.0829006	-0.000420676	-0.0166355	-0.000912644	0.697602	0.783844
resting	CD8	RNA	HLA.DQB1	-0.013471	-0.12796	-0.00154023	-0.0609336	0.573323	0.67382
resting	CD8	RNA	HLA.DRA	0.135152	-0.0185627	0.0195211	-0.00750824	0.48349	0.595625
resting	CD8	RNA	HLA.DRB3	0.034018	0.0566615	0.00549979	0.0257853	0.908376	0.926498
resting	CD8	RNA	HMGB2	-0.008137	-0.334779	-0.00138288	-0.251511	0.00986406	0.0312744
resting	CD8	RNA	HMMR	0.52568	0.0456235	0.00438298	0.0011267	0.617591	NA
resting	CD8	RNA	HNF1A	NA	NA	NA	NA	NA	NA
resting	CD8	RNA	HRH4	0.517736	0.47191	0.00159022	0.00279484	0.84575	NA
resting	CD8	RNA	ICA1	0.200017	-0.187965	0.00939462	-0.0274965	0.353711	NA
resting	CD8	RNA	ICAM1	-0.161743	0.0914783	-0.049097	0.0529596	0.0425942	0.0995488
resting	CD8	RNA	ICOSLG	0.190126	0.857614	0.000631647	0.00502304	0.823729	NA
resting	CD8	RNA	ICOS	-0.136065	0.106923	-0.053756	0.0729213	0.0171588	0.0487356
resting	CD8	RNA	ID2	0.0994518	-0.0701097	0.0337182	-0.0462371	0.142725	0.250535
resting	CD8	RNA	ID3	0.286921	0.294494	0.021043	0.0737902	0.281397	NA
resting	CD8	RNA	IER3	-0.237957	-0.210523	-0.0379302	-0.0923259	0.190816	0.310931
resting	CD8	RNA	IER5	0.0251371	-0.258704	0.00968727	-0.235038	0.000108466	0.00130479
resting	CD8	RNA	IFIH1	0.00618324	0.165053	0.00196073	0.117984	0.126318	0.227878
resting	CD8	RNA	IFITM2	-0.0597507	0.0539763	-0.040147	0.044728	0.0257894	0.0676144
resting	CD8	RNA	IFITM3	0.0801387	0.0503736	0.0445054	0.0405613	0.357743	0.473518
resting	CD8	RNA	IFNA1	NA	NA	NA	NA	NA	NA
resting	CD8	RNA	IFNGR1	-0.181242	-0.0957297	-0.120131	-0.071464	0.0418652	0.0989761
resting	CD8	RNA	IFNGR2	0.154619	0.135793	0.0289292	0.0665956	0.400326	0.514884
resting	CD8	RNA	IFNG	0.0464957	0.0578396	0.0106883	0.0312129	0.855004	0.892084
resting	CD8	RNA	IKZF1.meta	-0.00270182	-0.0172367	-0.00173765	-0.0178899	0.866204	0.894051
resting	CD8	RNA	IKZF2.meta	-0.0824683	-0.0547353	-0.0325909	-0.038535	0.530026	0.637591
resting	CD8	RNA	IKZF3	-0.0386636	0.177609	-0.0167114	0.149625	0.00419255	0.0185338
resting	CD8	RNA	IKZF4	0.607313	0.0115022	0.00510907	-0.00125657	0.465144	NA
resting	CD8	RNA	IL10RA	-0.0313009	0.063684	-0.0153724	0.0505071	0.256554	0.37403
resting	CD8	RNA	IL10	0.187041	-0.0336737	0.0146764	-0.00893739	0.429167	0.544715
resting	CD8	RNA	IL12A	-0.0902518	-0.635475	-0.00947323	-0.515304	0.00139077	0.0081261
resting	CD8	RNA	IL12RB1	-0.0893652	0.0170266	-0.0442756	0.0137399	0.212615	0.335751
resting	CD8	RNA	IL12RB2	-0.24293	-0.182981	-0.033542	-0.0693799	0.24179	0.363121
resting	CD8	RNA	IL13	-0.651173	-0.442886	-0.00755498	-0.0225239	0.408386	NA
resting	CD8	RNA	IL15RA	-0.192109	-0.117963	-0.0652089	-0.0698227	0.150945	0.263831
resting	CD8	RNA	IL15	-0.236571	-0.120431	-0.0487997	-0.0542126	0.165447	0.28078
resting	CD8	RNA	IL17A.novel.polyA	-0.126314	0.329818	-1.51039e-05	0.000167344	1	NA
resting	CD8	RNA	IL17A	NA	NA	NA	NA	NA	NA
resting	CD8	RNA	IL17F	0.328572	-0.452649	0.00253854	-0.0102429	0.532395	NA
resting	CD8	RNA	IL18R1	-0.267936	-0.160557	-0.199515	-0.111889	0.00972978	0.0310897
resting	CD8	RNA	IL18RAP	-0.26998	-0.277485	-0.217177	-0.228261	0.00111258	0.00720747
resting	CD8	RNA	IL18	0.0110175	-0.0931293	0.00220613	-0.0421705	0.708482	0.791718
resting	CD8	RNA	IL1B	-0.459201	-0.441367	-0.00142885	-0.0063953	0.856014	NA
resting	CD8	RNA	IL1R1	-0.178797	-0.205962	-0.00486901	-0.0198307	0.808761	NA
resting	CD8	RNA	IL1R2	-0.5892	-0.243789	-8.04304e-05	-0.000888673	0.988521	NA
resting	CD8	RNA	IL1RL1	-0.367252	-0.0125939	-1.99564e-05	-0.000575912	1	NA
resting	CD8	RNA	IL1RN	-0.414494	-0.372183	-0.000190987	-0.00172212	0.971957	NA
resting	CD8	RNA	IL21.meta	-0.334653	0.911313	-1.67696e-05	0.00387873	0.735281	NA
resting	CD8	RNA	IL22	-0.8046	-0.289049	-0.00108586	-0.00337622	0.840602	NA
resting	CD8	RNA	IL23A	0.0879031	-0.0962497	0.0231673	-0.0563623	0.189682	0.31032
resting	CD8	RNA	IL23R	0.0206792	-0.0685386	0.0127983	-0.060258	0.129791	0.229802
resting	CD8	RNA	IL25	NA	NA	NA	NA	NA	NA
resting	CD8	RNA	IL26	-0.255127	0.652864	-0.00100025	0.0138611	0.495829	NA
resting	CD8	RNA	IL27RA	0.0925277	0.16313	0.0600468	0.145674	0.00937734	0.0304016
resting	CD8	RNA	IL27	NA	NA	NA	NA	NA	NA
resting	CD8	RNA	IL2RA.meta	0.368792	0.186586	0.289333	0.10721	0.00348423	0.0163799
resting	CD8	RNA	IL2RB	-0.0953151	0.00257659	-0.0610634	0.00340842	0.117203	0.214
resting	CD8	RNA	IL2RG	-0.000786451	0.0772501	-0.000540976	0.0742251	0.0539628	0.116777
resting	CD8	RNA	IL2	0.0864383	-0.505947	0.00446846	-0.119168	0.0539916	NA
resting	CD8	RNA	IL31	-0.589202	-0.00334418	-0.000102443	-0.000411616	0.989303	NA
resting	CD8	RNA	IL32	-0.0448251	0.029469	-0.0346942	0.0273696	0.0781225	0.154358
resting	CD8	RNA	IL3RA	-0.925595	-0.0513241	-0.00190343	-0.00116027	0.649816	NA
resting	CD8	RNA	IL3	0.351919	0.102827	0.00995041	0.00989612	0.527727	NA
resting	CD8	RNA	IL4R	0.0405289	0.0907579	0.0296239	0.0854264	0.0609232	0.125264
resting	CD8	RNA	IL4	0.383135	-0.468884	0.00062608	-0.003964	0.763052	NA
resting	CD8	RNA	IL5	-0.367248	0.227861	-8.98998e-05	-0.000221982	0.994241	NA
resting	CD8	RNA	IL6R	0.284265	-0.0147343	0.0443656	-0.00588956	0.0692338	0.139491
resting	CD8	RNA	IL6ST	0.128565	-0.214768	0.0284077	-0.139772	0.00944009	0.0304016
resting	CD8	RNA	IL6	-0.367718	0.961747	-0.000116484	0.00108296	0.932368	NA
resting	CD8	RNA	IL7R.meta	0.144474	0.231494	0.0654365	0.192477	0.0155575	0.045073
resting	CD8	RNA	IL9R	-0.2301	-0.202253	-0.00589769	-0.0187809	0.768949	NA
resting	CD8	RNA	IL9	NA	NA	NA	NA	NA	NA
resting	CD8	RNA	IRF1	-0.25969	-0.212319	-0.095765	-0.131812	0.0511961	0.112576
resting	CD8	RNA	IRF2	0.0611815	0.185492	0.0362543	0.167065	0.00240847	0.0118682
resting	CD8	RNA	IRF3	0.0574715	-0.035117	0.0450874	-0.0325106	0.0177475	0.0500601
resting	CD8	RNA	IRF4	-0.155678	-0.294944	-0.0158495	-0.121901	0.235055	0.357389
resting	CD8	RNA	IRF7	0.0580076	0.380904	0.0107507	0.30152	0.00462899	0.0195181
resting	CD8	RNA	IRF8	-0.147524	-0.0799634	-0.0473981	-0.0460892	0.280599	0.398489
resting	CD8	RNA	IRF9	-0.0283769	0.190417	-0.0103786	0.150481	0.0148638	0.0435169
resting	CD8	RNA	ISG15	-0.00238306	0.285248	-0.000643792	0.237721	0.00158516	0.00900794
resting	CD8	RNA	ITGA2	-0.970797	-0.92584	-0.00149436	-0.00713792	0.64783	NA
resting	CD8	RNA	ITGA4	-0.00953498	-0.0330089	-0.00458224	-0.0262564	0.775563	0.843631
resting	CD8	RNA	ITGAE	0.0333313	-0.164171	0.0173263	-0.142714	0.00231247	0.0116766
resting	CD8	RNA	ITGAL	-0.0643028	-0.09457	-0.0409855	-0.0862338	0.128134	0.228851
resting	CD8	RNA	ITGAM	-0.14075	-0.0816132	-0.0595482	-0.0562492	0.214951	0.338135
resting	CD8	RNA	ITGAV	-0.109717	0.0314021	-0.0271313	0.0177305	0.354046	0.472811
resting	CD8	RNA	ITGAX	-0.143236	-0.061295	-0.0259691	-0.029518	0.492877	0.59996
resting	CD8	RNA	ITGB1	-0.0562324	0.0602139	-0.022501	0.0448163	0.268058	0.384921
resting	CD8	RNA	ITGB2	-0.0570803	-0.067498	-0.0336027	-0.0647902	0.241164	0.363121
resting	CD8	RNA	ITGB7	-0.0223083	0.0499707	-0.0197995	0.0463325	0.049879	0.111908
resting	CD8	RNA	ITK	0.113809	-0.0505894	0.0699441	-0.0414753	0.0105705	0.0327525
resting	CD8	RNA	JAK1	0.0327014	-0.0134998	0.0286015	-0.00851856	0.110499	0.203576
resting	CD8	RNA	JAK3	0.0381065	0.0256781	0.0221586	0.0214839	0.740469	0.820736
resting	CD8	RNA	JAZF1	-0.236283	-0.24963	-0.118606	-0.181602	0.0243548	0.0656667
resting	CD8	RNA	JUNB	0.136403	-0.310174	0.0463633	-0.264827	5.41558e-06	0.000147665
resting	CD8	RNA	JUN	0.0736524	-0.125216	0.0135722	-0.0656818	0.245392	0.363643
resting	CD8	RNA	KAT2B	-0.0335735	-0.104101	-0.0235974	-0.095603	0.0439435	0.101542
resting	CD8	RNA	KBTBD7	0.0419175	0.211437	0.0061323	0.115005	0.244152	0.363121
resting	CD8	RNA	KIR2DL1	-0.361012	-0.353256	-0.0461511	-0.162764	0.0506362	0.112037
resting	CD8	RNA	KIR2DL4	-0.347338	-0.0073268	-0.0167292	-0.000440635	0.288222	0.406492
resting	CD8	RNA	KIR3DL1	-0.241867	-0.124452	-0.0381355	-0.0499128	0.22226	0.345644
resting	CD8	RNA	KIT	-0.277451	0.0214533	-0.0159341	0.00381712	0.366976	NA
resting	CD8	RNA	KLF3.meta	-0.0947244	-0.136054	-0.0541445	-0.115972	0.0609475	0.125264
resting	CD8	RNA	KLF5	0.0725583	-0.215581	0.00534039	-0.0537954	0.368478	0.486153
resting	CD8	RNA	KLRB1	-0.373144	-0.394427	-0.296335	-0.332091	0.00030014	0.00299408
resting	CD8	RNA	KLRC1	-0.0911075	-0.0611802	-0.0347937	-0.041518	0.518846	0.627834
resting	CD8	RNA	KLRC3	-0.00432697	-0.0596325	-0.00160522	-0.0436008	0.682322	0.770911
resting	CD8	RNA	KLRC4	0.160173	0.0269272	0.122743	0.0212221	0.00998618	0.0314181
resting	CD8	RNA	KLRD1	-0.228766	0.183691	-0.0337431	0.0818864	0.0183786	0.0514852
resting	CD8	RNA	KLRF1	-0.194033	-0.144808	-0.106376	-0.10353	0.0570361	0.120869
resting	CD8	RNA	KLRG1	-0.190904	0.100222	-0.050231	0.0555687	0.029509	0.0749638
resting	CD8	RNA	KLRK1	0.113474	0.182387	0.0668355	0.161449	0.00764522	0.0266703
resting	CD8	RNA	KRAS	0.130374	0.116207	0.0952698	0.0994811	0.0245417	0.0656667
resting	CD8	RNA	LAG3	-0.297107	-0.194716	-0.241343	-0.142172	0.00251089	0.0122257
resting	CD8	RNA	LAIR2	-0.161145	-0.176378	-0.0406303	-0.109957	0.188828	0.310163
resting	CD8	RNA	LAMP1	0.0454649	0.0360981	0.038636	0.0408519	0.121121	0.220171
resting	CD8	RNA	LAMP3	0.0571617	0.154278	0.00651919	0.0499527	0.686113	0.773059
resting	CD8	RNA	LAP3	-0.00320984	0.0705644	-0.00151897	0.0611044	0.241739	0.363121
resting	CD8	RNA	LAT2	-0.00830276	0.00226426	-0.0014614	0.00108779	0.995729	0.997482
resting	CD8	RNA	LAT	0.0828645	0.0443285	0.0707791	0.0435694	0.0254287	0.0675346
resting	CD8	RNA	LAYN	0.696063	0.214222	0.0124308	0.010701	0.20247	NA
resting	CD8	RNA	LCK	0.0727719	0.123549	0.0525086	0.114984	0.00631994	0.0234518
resting	CD8	RNA	LCP2	0.0643972	0.0616827	0.0547116	0.0576491	0.0324794	0.0810004
resting	CD8	RNA	LEF1	0.175598	-0.008955	0.0627001	-0.00526916	0.089093	0.169484
resting	CD8	RNA	LGALS1	-0.14113	-0.0153323	-0.0425005	-0.00904036	0.270948	0.386125
resting	CD8	RNA	LGALS3	-0.278991	-0.103847	-0.167675	-0.0570475	0.0304618	0.0769067
resting	CD8	RNA	LGALS9	0.0596666	0.170645	0.017553	0.122035	0.159229	0.272974
resting	CD8	RNA	LIF	0.0309986	0.765553	0.000278549	0.0282385	0.354651	NA
resting	CD8	RNA	LILRA1	0.0766496	0.449807	0.000235685	0.000293662	0.995699	NA
resting	CD8	RNA	LILRA2	-0.722874	-0.453061	-0.00146652	-0.00809109	0.784978	NA
resting	CD8	RNA	LILRB1	-0.354902	-0.0608528	-0.0513489	-0.021543	0.0604372	0.125264
resting	CD8	RNA	LILRB2	-0.503297	-0.114265	-0.00287156	-0.00508615	0.7744	NA
resting	CD8	RNA	LILRB4	0.105544	-0.137267	3.31139e-05	-0.000799081	0.989427	NA
resting	CD8	RNA	LITAF	-0.0304405	-0.0683599	-0.0182293	-0.0619185	0.355514	0.472811
resting	CD8	RNA	LRP12	-0.743143	-0.572548	-0.0136368	-0.0385141	0.163023	NA
resting	CD8	RNA	LRRC32	0.221485	0.107561	0.00209172	0.00307406	0.917664	NA
resting	CD8	RNA	LRRFIP1	0.0110977	-0.178494	0.00230055	-0.122464	0.103472	0.193242
resting	CD8	RNA	LRRN3	0.297266	0.63146	0.0273403	0.502982	0.00410932	0.0185338
resting	CD8	RNA	LTA	0.238207	0.293227	0.162207	0.244983	0.00319996	0.0152184
resting	CD8	RNA	LTB	0.229739	0.135357	0.124779	0.0860573	0.0534272	0.116233
resting	CD8	RNA	MAF.meta	-0.216718	-0.12757	-0.0903483	-0.0799216	0.0856741	0.16451
resting	CD8	RNA	MAPK1	-0.0336092	0.08765	-0.00953163	0.0604874	0.329557	0.453834
resting	CD8	RNA	MCM2	0.0750319	-0.0860065	0.024911	-0.056396	0.180493	0.301158
resting	CD8	RNA	MCM4	0.696342	0.500818	0.0239648	0.0601432	0.0675107	NA
resting	CD8	RNA	MIR222HG	-0.500724	-0.8474	-0.0106989	-0.0756111	0.112102	NA
resting	CD8	RNA	MIR4435.2HG	-0.1141	0.00617571	-0.008781	0.00120863	0.780202	0.846426
resting	CD8	RNA	MKI67	-0.041268	0.210597	-0.000739775	0.0155877	0.815252	NA
resting	CD8	RNA	MYB	0.0880887	-0.20073	0.0152962	-0.105948	0.0791947	0.155109
resting	CD8	RNA	MYC	0.115066	0.484556	0.0335839	0.437157	4.24402e-06	0.000133524
resting	CD8	RNA	NAMPT	0.0431808	-0.0362573	0.0116747	-0.0201219	0.702359	0.787027
resting	CD8	RNA	NCAM1	-0.153628	-0.123661	-0.00456489	-0.0124925	0.876522	NA
resting	CD8	RNA	NCEH1	0.116238	0.0334467	0.0224507	0.0151297	0.583672	0.684017
resting	CD8	RNA	NCR1	-0.0495734	-0.02131	-0.0015869	-0.00254496	0.986172	NA
resting	CD8	RNA	NCR3	-0.259848	-0.171699	-0.224792	-0.142595	0.000380737	0.00362143
resting	CD8	RNA	NEAT1	0.125935	0.171799	0.095804	0.157382	0.00215631	0.0111637
resting	CD8	RNA	NFAT5	0.0223401	-0.0926102	0.00777308	-0.0649032	0.353139	0.472811
resting	CD8	RNA	NFATC1	0.0259786	-0.0417032	0.017487	-0.0347904	0.375307	0.491989
resting	CD8	RNA	NFATC2	-0.0306193	-0.00736031	-0.0142269	-0.00536496	0.865578	0.894051
resting	CD8	RNA	NFKB1	0.0660829	-0.0243766	0.0270868	-0.0161687	0.43075	0.544715
resting	CD8	RNA	NFKB2	0.245095	0.239198	0.0725481	0.143204	0.0669962	0.135651
resting	CD8	RNA	NFKBIA	0.0401845	-0.698985	0.00306506	-0.590085	8.4501e-05	0.00115203
resting	CD8	RNA	NFKBIZ	0.129425	-0.460178	0.0270769	-0.401202	1.70359e-06	8.22501e-05
resting	CD8	RNA	NINJ2	0.051172	-0.0475398	0.0155118	-0.0325871	0.497294	0.603541
resting	CD8	RNA	NKG7	-0.245471	-0.216529	-0.145194	-0.15718	0.0207352	0.0573021
resting	CD8	RNA	NOTCH1	0.0751793	0.291172	0.0090245	0.136496	0.181448	0.301158
resting	CD8	RNA	NR3C1.meta	0.0159457	-0.0312331	0.0144449	-0.0298135	0.639901	0.735869
resting	CD8	RNA	NR4A1	0.226623	-0.180932	0.0250109	-0.0581974	0.0607215	0.125264
resting	CD8	RNA	NR4A3	-0.0784497	-0.570513	-0.00555856	-0.282754	0.0362304	0.0887319
resting	CD8	RNA	NRROS	-0.0952972	-0.0193026	-0.0119884	-0.00681311	0.785836	0.850283
resting	CD8	RNA	NT5E	0.295012	0.168409	0.233593	0.118024	0.00420695	0.0185338
resting	CD8	RNA	OAS1	0.188157	0.775108	0.0125273	0.649975	0.000507564	0.00432487
resting	CD8	RNA	ORMDL3	0.0457727	0.0389556	0.0283466	0.0333438	0.567951	0.669429
resting	CD8	RNA	OSM	-0.0325081	-0.667195	-0.00325766	-0.515928	0.0020219	0.010881
resting	CD8	RNA	OTUD1	0.0197399	-0.564604	0.00276533	-0.47795	9.90522e-05	0.00126601
resting	CD8	RNA	PALLD	-0.00695412	0.119553	-0.000408482	0.0275224	0.80979	0.862511
resting	CD8	RNA	PASK	0.135726	-0.130892	0.0579825	-0.0960604	0.00458962	0.0195181
resting	CD8	RNA	PCID2	0.0492244	0.232774	0.0238962	0.213169	0.000141481	0.00160739
resting	CD8	RNA	PCLAF	-0.42668	-0.240635	-0.00523971	-0.0102115	0.71681	NA
resting	CD8	RNA	PCNA	0.0599152	0.201025	0.0274743	0.175673	0.00808195	0.027546
resting	CD8	RNA	PDCD1	-0.102539	0.0904711	-0.00473018	0.0150783	0.7549	NA
resting	CD8	RNA	PDCL3	0.0177694	-0.115748	0.00822201	-0.094764	0.0758582	0.150612
resting	CD8	RNA	PDIA4	-0.0355406	0.149647	-0.0205977	0.134899	0.000500331	0.00432487
resting	CD8	RNA	PDIA6	-0.114732	0.140327	-0.0696549	0.1184	0.000220288	0.00225277
resting	CD8	RNA	PDPR	0.0345826	-0.0402743	0.0206255	-0.0340057	0.340036	0.462042
resting	CD8	RNA	PECAM1	0.0928567	0.130115	0.0604445	0.11376	0.0437912	0.101542
resting	CD8	RNA	PFN1	-0.0206819	0.00754725	-0.0164069	0.0071229	0.600805	0.702083
resting	CD8	RNA	PGM1	0.0561443	0.104255	0.0338224	0.0870933	0.15243	0.264169
resting	CD8	RNA	PIK3CG	0.107563	0.271322	0.0342098	0.22272	0.0124356	0.0379565
resting	CD8	RNA	PIK3IP1	0.106997	-0.243959	0.0267138	-0.180727	0.00257142	0.0123731
resting	CD8	RNA	PIM2	-0.0438104	0.279053	-0.0161348	0.247721	1.92911e-05	0.000438336
resting	CD8	RNA	PMCH	-0.78963	-0.346747	-0.00129058	-0.00475198	0.829634	NA
resting	CD8	RNA	POU2AF1	0.272393	0.292574	0.00426928	0.0227147	0.720242	NA
resting	CD8	RNA	POU2F2.meta	0.0617058	0.0603727	0.0229041	0.0423904	0.652118	0.741841
resting	CD8	RNA	PPARG	-0.21047	0.187643	-9.56075e-06	-0.000145597	1	NA
resting	CD8	RNA	PRDM1.meta	-0.0599779	-0.424537	-0.0122369	-0.372061	0.00037847	0.00362143
resting	CD8	RNA	PRF1	-0.346253	0.0477168	-0.190017	0.0209971	0.00636467	0.0234518
resting	CD8	RNA	PSEN1	-0.0409897	0.138172	-0.00962313	0.0830876	0.200039	0.323384
resting	CD8	RNA	PTEN	0.112139	-0.0799779	0.0716507	-0.0648617	0.00494033	0.02041
resting	CD8	RNA	PTGDR2	0.358658	0.748214	0.0301613	0.630646	0.000823954	0.00591223
resting	CD8	RNA	PTPN11	-0.0217534	0.0497523	-0.0102949	0.0397259	0.489084	0.59996
resting	CD8	RNA	PTPN22	-0.0872428	0.0285804	-0.0346339	0.0212523	0.269107	0.384921
resting	CD8	RNA	PTPN2	0.0642495	0.00418032	0.0384001	0.00260584	0.320344	0.442736
resting	CD8	RNA	PTPN6	0.0985779	0.186814	0.0677321	0.172522	0.000719438	0.00555189
resting	CD8	RNA	PTTG1	-0.0808426	-0.0463637	-0.0135317	-0.0209104	0.796241	0.854758
resting	CD8	RNA	PTTG2	-0.082302	-0.0399329	-0.0171531	-0.0159428	0.757869	0.833249
resting	CD8	RNA	PYCR1	0.0744337	0.223134	0.0026391	0.0300021	0.761616	NA
resting	CD8	RNA	RAB27A.meta	-0.129714	-0.0300865	-0.0849276	-0.0216235	0.0832144	0.160541
resting	CD8	RNA	RAF1	-0.0134576	-0.0866262	-0.00843262	-0.077261	0.129689	0.229802
resting	CD8	RNA	RARA	0.0992166	0.527611	0.00503201	0.147824	0.0870084	NA
resting	CD8	RNA	RARB	NA	NA	NA	NA	NA	NA
resting	CD8	RNA	RASGRP1	0.0231245	0.0782589	0.0153244	0.0662838	0.31527	0.438589
resting	CD8	RNA	RBMS1.meta	-0.015301	-0.11841	-0.00714571	-0.105438	0.0387411	0.0932065
resting	CD8	RNA	RBPJ	0.0501087	0.0248397	0.0212234	0.0180907	0.739935	0.820736
resting	CD8	RNA	RELA	0.0413125	0.0761583	0.0277278	0.0665657	0.21598	0.338451
resting	CD8	RNA	RELB	0.150679	-0.247944	0.00589874	-0.0343031	0.391061	NA
resting	CD8	RNA	REL.meta	-0.0110899	-0.125624	-0.0055048	-0.106039	0.079261	0.155109
resting	CD8	RNA	RERE	0.0139407	-0.217065	0.00717528	-0.189933	0.000669093	0.00547318
resting	CD8	RNA	RGS1	-0.209953	-0.968142	-0.0167302	-0.885511	3.01783e-06	0.000112209
resting	CD8	RNA	RORA.meta	-0.0812212	-0.275863	-0.0447236	-0.252683	9.33679e-05	0.00123185
resting	CD8	RNA	RORC	-0.350223	0.0879224	-0.03851	0.026914	0.0323454	0.0810004
resting	CD8	RNA	RTKN2	-0.760676	-0.0250467	-0.000103143	-0.000479389	0.984906	NA
resting	CD8	RNA	RUNX1.meta	-0.0449135	0.0703086	-0.017906	0.0541833	0.247528	0.365484
resting	CD8	RNA	RUNX3	-0.0813256	-0.158522	-0.0582031	-0.142721	0.00882276	0.0293375
resting	CD8	RNA	S100A10	0.0508512	0.0410954	0.0397695	0.038148	0.254528	0.373125
resting	CD8	RNA	S1PR1	-0.0645543	0.0321326	-0.0113899	0.0156294	0.720214	0.802636
resting	CD8	RNA	SATB1.meta	0.128338	-0.138243	0.059033	-0.106119	0.00237694	0.0118557
resting	CD8	RNA	SELL	0.182663	0.101567	0.129067	0.0785336	0.0284355	0.0731455
resting	CD8	RNA	SELPLG	0.0211001	0.254163	0.0125185	0.211511	0.00356225	0.0165563
resting	CD8	RNA	SEMA7A	0.0590545	0.117048	0.00484469	0.0330602	0.84015	0.88479
resting	CD8	RNA	SGK1	0.211857	-0.569488	0.0142474	-0.350645	0.00137262	0.0081261
resting	CD8	RNA	SH2B3	-0.101232	-0.107299	-0.0663272	-0.0911418	0.08299	0.160541
resting	CD8	RNA	SIRPG	0.183601	0.105082	0.148939	0.0865441	0.0074859	0.0266703
resting	CD8	RNA	SKAP2	-0.269212	-0.164523	-0.129197	-0.0946143	0.0495836	0.111908
resting	CD8	RNA	SLAMF1	-0.154591	0.0328174	-0.071024	0.0220084	0.0456804	0.104376
resting	CD8	RNA	SLC25A37	-0.00373971	-0.0477739	-0.000683594	-0.0285495	0.867128	0.894051
resting	CD8	RNA	SLC2A3	-0.0209576	-0.426627	-0.00344958	-0.351473	0.00111779	0.00720747
resting	CD8	RNA	SLC38A7	-0.0710861	-0.0959389	-0.0167935	-0.0519218	0.654779	0.741841
resting	CD8	RNA	SMAD2	0.078005	0.00483156	0.0517311	0.00288864	0.153586	0.265049
resting	CD8	RNA	SMAD3	-0.226159	-0.428083	-0.161918	-0.39893	4.09005e-06	0.000133524
resting	CD8	RNA	SNX10	0.0598248	0.0313423	0.012729	0.0154066	0.853528	0.892084
resting	CD8	RNA	SOCS1	0.118225	-0.29479	0.015298	-0.154335	0.0226132	0.0616587
resting	CD8	RNA	SOCS2	-0.0151206	0.353798	-0.00424569	0.31109	2.39231e-05	0.000514976
resting	CD8	RNA	SOCS3	-0.191399	-0.451845	-0.0303348	-0.346121	0.0104172	0.0325239
resting	CD8	RNA	SOCS4	0.00153198	-0.0408186	0.000670656	-0.0245351	0.867819	0.894051
resting	CD8	RNA	SOX4	0.144931	-0.479881	0.0164486	-0.331901	0.0010841	0.00720747
resting	CD8	RNA	SPI1	NA	NA	NA	NA	NA	NA
resting	CD8	RNA	SPOCK2	0.0381316	0.0130935	0.0304878	0.0120829	0.492433	0.59996
resting	CD8	RNA	SPP1	0	0.645559	-4.85558e-05	0.000414117	0.970154	NA
resting	CD8	RNA	STAT1	-0.0733409	0.528648	-0.00891589	0.42955	8.16592e-05	0.00115168
resting	CD8	RNA	STAT3.meta	0.0206707	0.0924485	0.0129196	0.0829433	0.0973624	0.183508
resting	CD8	RNA	STAT4	-0.0281449	-0.0188957	-0.0174527	-0.0166671	0.808739	0.862511
resting	CD8	RNA	STAT5A	0.104345	0.171868	0.0686483	0.151293	0.00544982	0.0214811
resting	CD8	RNA	STAT6	0.0584497	0.125847	0.0393893	0.116893	0.00850595	0.0285158
resting	CD8	RNA	TAGAP	0.133363	0.429677	0.0423207	0.380081	6.26194e-05	0.000957891
resting	CD8	RNA	TAP1	0.0269825	0.188261	0.0127823	0.159251	0.015759	0.045073
resting	CD8	RNA	TARP.refseq	-0.262543	0.0570844	-0.0587087	0.0259934	0.032979	0.081748
resting	CD8	RNA	TBX21	-0.181747	-0.0403773	-0.0370606	-0.0183759	0.282834	0.400274
resting	CD8	RNA	TCF7	0.206484	0.0121807	0.166995	0.00924702	0.00120819	0.0074754
resting	CD8	RNA	TGFB1	0.057414	-0.15412	0.0122684	-0.0870506	0.174506	0.293715
resting	CD8	RNA	TGFB3	-0.0661082	-0.259996	-0.00885848	-0.132468	0.197055	0.319823
resting	CD8	RNA	TGFBI	-0.00859915	0.0495216	-0.000719601	0.0139596	0.946445	0.958159
resting	CD8	RNA	TGFBR2	0.10125	-0.0850907	0.0573091	-0.0711136	0.0119398	0.0367171
resting	CD8	RNA	TGFBR3	-0.283848	-0.302582	-0.190028	-0.239439	0.00421428	0.0185338
resting	CD8	RNA	TGIF1	-0.0928575	-0.265539	-0.0348668	-0.22626	0.00557195	0.0214811
resting	CD8	RNA	THEMIS	0.0577828	0.0193898	0.0338116	0.0104674	0.490982	0.59996
resting	CD8	RNA	TIAF1	0.000471438	0.00338465	-0.000879664	0.000839029	0.997482	0.997482
resting	CD8	RNA	TIFA	0.0669286	0.0875975	0.0231553	0.0600896	0.526551	0.635278
resting	CD8	RNA	TIGIT	-0.0208058	0.31828	-0.0043773	0.218282	0.0148385	0.0435169
resting	CD8	RNA	TK1	-0.416704	-0.269299	-0.0105652	-0.0263762	0.459179	0.570833
resting	CD8	RNA	TLR2	0.242085	-0.172876	0.0110383	-0.0250041	0.300779	NA
resting	CD8	RNA	TLR9	0.139722	0.369114	0.00234358	0.0198163	0.760659	NA
resting	CD8	RNA	TMUB2	0.0259063	-0.121757	0.0157422	-0.108574	0.00800077	0.0274984
resting	CD8	RNA	TNFAIP3	0.0933135	-0.963285	0.00650327	-0.861375	6.16688e-07	4.20376e-05
resting	CD8	RNA	TNFAIP8	0.0459901	0.10917	0.028734	0.09899	0.0500713	0.111908
resting	CD8	RNA	TNFRSF13C	-0.434396	-0.375617	-0.00364433	-0.0133403	0.719597	NA
resting	CD8	RNA	TNFRSF18	0.362266	0.00605205	0.0111192	-0.00196256	0.40057	NA
resting	CD8	RNA	TNFRSF1B	-0.0963895	0.0128166	-0.0451382	0.00772465	0.217881	0.340127
resting	CD8	RNA	TNFRSF25	0.0234422	-0.0182107	0.00984483	-0.0111889	0.85408	0.892084
resting	CD8	RNA	TNFRSF4	-0.0655489	0.112372	-0.00205778	0.0133839	0.854196	NA
resting	CD8	RNA	TNFRSF8	-0.703976	0.597002	-0.000125879	0.000710692	0.875073	NA
resting	CD8	RNA	TNFRSF9.meta	-0.131077	-0.426329	-0.00606758	-0.0759186	0.300908	NA
resting	CD8	RNA	TNFSF10	0.155651	0.472269	0.040849	0.420921	4.43206e-05	0.000817435
resting	CD8	RNA	TNFSF11	0.079712	0.135037	0.000926897	0.00601428	0.969296	NA
resting	CD8	RNA	TNFSF13B	-0.0941387	-0.0127979	-0.015388	-0.0059427	0.754836	0.833249
resting	CD8	RNA	TNFSF13	0.183046	-0.199646	0.0478444	-0.117315	0.00457488	0.0195181
resting	CD8	RNA	TNFSF14	-0.0466535	0.66424	-0.00297773	0.504624	0.000750739	0.00558277
resting	CD8	RNA	TNFSF4	-0.185916	0.0764695	-0.0151642	0.0201636	0.369689	0.486182
resting	CD8	RNA	TNFSF8	0.0308128	-0.0176976	0.00252099	-0.00522487	0.965463	0.974999
resting	CD8	RNA	TNF	-0.125507	-0.0140131	-0.0290828	-0.00779089	0.436249	0.549002
resting	CD8	RNA	TOP2A	-0.376223	-0.132275	-0.00644079	-0.00955728	0.640512	0.735869
resting	CD8	RNA	TOX	-0.210374	-0.128288	-0.0633534	-0.0714669	0.139174	0.245354
resting	CD8	RNA	TRAC	0.0549125	0.2301	0.028032	0.210238	0.00022032	0.00225277
resting	CD8	RNA	TRAT1	0.044709	0.365963	0.0128874	0.325854	5.42705e-05	0.000913007
resting	CD8	RNA	TRBC2	0.109106	0.0324841	0.0960027	0.0301865	0.00229721	0.0116766
resting	CD8	RNA	TRDC	-0.284812	-0.107868	-0.0408651	-0.0401071	0.163032	0.277834
resting	CD8	RNA	TRGV9	-0.770717	-0.81129	-0.0144902	-0.059746	0.0860608	NA
resting	CD8	RNA	TRIB2	0.0863959	0.0876484	0.0625924	0.0776592	0.0716335	0.143618
resting	CD8	RNA	TRPS1	0.277959	0.172469	0.03618	0.0583608	0.209801	0.333885
resting	CD8	RNA	TSC22D3	0.0835606	-0.336267	0.022759	-0.288779	3.12355e-05	0.000608348
resting	CD8	RNA	TSHZ2	0.223176	0.557145	0.00365912	0.0328983	0.507224	NA
resting	CD8	RNA	TSPAN32	0.0783348	-0.111828	0.0428717	-0.0943385	0.00533178	0.0214811
resting	CD8	RNA	TSPAN5	-0.067438	0.0751594	-0.0158967	0.0443257	0.391115	0.504625
resting	CD8	RNA	TXK	0.117134	-0.0985581	0.029845	-0.0642483	0.0608984	0.125264
resting	CD8	RNA	TYK2	0.0287921	0.0262004	0.0172644	0.0223587	0.794508	0.854758
resting	CD8	RNA	TYMS	-0.128129	-0.364913	-0.00177302	-0.0202048	0.756165	0.833249
resting	CD8	RNA	UBASH3A	0.10208	0.269405	0.0428985	0.235617	0.00213973	0.0111637
resting	CD8	RNA	UBE2C	0.0447298	-0.147767	0.000590544	-0.00779097	0.923923	NA
resting	CD8	RNA	VNN2	0.0536754	0.0919388	0.0284394	0.0762493	0.269162	0.384921
resting	CD8	RNA	VPS13C	0.0301709	0.0723407	0.0206705	0.0655434	0.231249	0.352913
resting	CD8	RNA	XBP1	-0.0029222	0.0328528	-0.00186656	0.0296082	0.651815	0.741841
resting	CD8	RNA	XCL1.meta	-0.0914157	-0.069093	-0.00840724	-0.0205283	0.858309	0.893253
resting	CD8	RNA	XCL2	0.0166882	0.154841	0.00424519	0.111803	0.159513	0.272974
resting	CD8	RNA	YBX3	0.118607	-0.120062	0.0478525	-0.0867211	0.0146591	0.0435169
resting	CD8	RNA	ZAP70	0.00512686	-0.0392129	0.00317451	-0.0349896	0.428326	0.544715
resting	CD8	RNA	ZBED2	NA	NA	NA	NA	NA	NA
resting	CD8	RNA	ZBTB16	-0.349736	-0.528952	-0.255678	-0.468646	6.78177e-05	0.000990622
resting	CD8	RNA	ZBTB32	0.0881451	0.355136	0.00287092	0.0392949	0.561695	NA
resting	CD8	RNA	ZEB2.meta	-0.240796	-0.330727	-0.0877103	-0.259711	0.009279	0.0303609
resting	CD8	RNA	ZFP36L1	0.131169	0.0902544	0.102026	0.0798291	0.0213794	0.0586856
resting	CD8	RNA	ZFP36L2	0.0732742	-0.38951	0.0201205	-0.347982	1.8099e-06	8.22501e-05
resting	CD8	RNA	ZNF165	0.360695	0.00937318	0.0175477	0.00156853	0.252018	NA
resting	CD8	RNA	ZNF26	0.0125287	-0.0556222	0.0044364	-0.0348792	0.763502	0.834952
resting	CD8	RNA	ZNF292	-0.0125345	0.0997037	-0.00214846	0.0533258	0.567597	0.669429
resting	CD8	RNA	ZNF462	-1.09356	0.137879	-0.00541589	0.00201508	0.222587	NA
resting	CD8	RNA	ZNF683	-0.176295	-0.0174806	-0.0489649	-0.00955946	0.181873	0.301158
resting	CD8	Protein	CD101.CD101.Ab	0.0886666	0.0479995	0.0542368	0.0169557	0.21984	0.405461
resting	CD8	Protein	ICAM2.CD102.Ab	-0.0429107	0.0110244	-0.0242274	0.00404358	0.496427	0.597551
resting	CD8	Protein	ITGAE.CD103.Ab	0.038691	0.1851	0.0102102	0.0392183	0.0929313	0.251689
resting	CD8	Protein	KIT.CD117.YB5.B8.Ab	0.0443173	0.0603582	0.0355297	0.0374105	0.186956	0.392004
resting	CD8	Protein	IFNGR1.CD119.Ab	-0.0724635	0.0100147	-0.0593305	0.00720475	0.0174085	0.0999864
resting	CD8	Protein	ITGAM.CD11b.M1.70.Ab	-0.0413423	-0.139776	-0.00835069	-0.0168413	0.396688	0.537182
resting	CD8	Protein	ITGAX.CD11c.B.LY6.Ab	-0.122265	0.0304744	-0.0433334	0.00504754	0.143686	0.327517
resting	CD8	Protein	IL2RB.CD122.Ab	0.081397	-0.0551008	0.0363699	-0.0139171	0.109964	0.285907
resting	CD8	Protein	IL6R.CD126.Ab	0.105101	0.034016	0.0595889	0.00964363	0.180022	0.390048
resting	CD8	Protein	IL7R.CD127.Ab	0.0294813	0.0300522	0.012731	0.00810371	0.850678	0.921568
resting	CD8	Protein	TNFRSF4.CD134.ACT35.Ab	0.0521751	0.0632401	0.0436769	0.0426129	0.0742911	0.219497
resting	CD8	Protein	TNFRSF9.CD137.Ab	0.0347073	0.0301955	0.0293733	0.0220126	0.283464	0.440188
resting	CD8	Protein	CTLA4.CD152.Ab	0.0400176	0.045751	0.028479	0.0258003	0.375981	0.519974
resting	CD8	Protein	CD40LG.CD154.Ab	0.029198	0.0649482	0.0236092	0.0508131	0.058459	0.180944
resting	CD8	Protein	KLRB1.CD161.DX12.Ab	-0.150767	-0.0607457	-0.121928	-0.0207986	0.00880621	0.0636004
resting	CD8	Protein	FCGR3A.CD16.3G8.Ab	0.0850333	-0.0318895	0.0228359	-0.00447481	0.407499	0.54056
resting	CD8	Protein	CXCR3.CD183.Ab	-0.00048745	-0.00284555	-4.04922e-05	-0.000226567	0.999682	0.999682
resting	CD8	Protein	CXCR4.CD184.Ab	-0.0408882	-0.0999212	-0.019026	-0.0377116	0.230801	0.405461
resting	CD8	Protein	CCR4.CD194.Ab	0.0591306	0.09298	0.0480791	0.0715359	0.0199973	0.0999864
resting	CD8	Protein	CCR5.CD195.2D7.Ab	0.0671766	-0.00506642	0.0305265	-0.00126855	0.433584	0.563659
resting	CD8	Protein	CCR6.CD196.Ab	-0.07714	-0.0819031	-0.0615997	-0.0552412	0.0408865	0.139875
resting	CD8	Protein	CCR7.CD197.Ab	0.109233	0.00259372	0.0349064	0.00043025	0.327021	0.472363
resting	CD8	Protein	IL12RB1.CD212.Ab	-0.096054	-0.00829734	-0.0605589	-0.00268133	0.125746	0.302723
resting	CD8	Protein	IL15RA.CD215.Ab	0.0272753	0.0414313	0.0192704	0.029975	0.272528	0.440188
resting	CD8	Protein	CR2.CD21.B.LY4.Ab	0.138988	-0.0231465	0.0753234	-0.00503392	0.0376368	0.135911
resting	CD8	Protein	CD226.CD226.Ab	-0.042662	-0.0235282	-0.0244721	-0.00891147	0.65544	0.747431
resting	CD8	Protein	IL2RA.CD25.Ab	0.177285	0.238575	0.158573	0.222212	9.43618e-08	6.13352e-06
resting	CD8	Protein	DPP4.CD26.Ab	-0.0843656	-0.0408937	-0.0324586	-0.00846928	0.491998	0.597551
resting	CD8	Protein	BTLA.CD272.Ab	0.0979903	0.0193063	0.0728411	0.00809789	0.052162	0.169526
resting	CD8	Protein	PDCD1LG2.CD273.Ab	0.0321726	0.0560553	0.0256728	0.0388334	0.146123	0.327517
resting	CD8	Protein	CD274.CD274.Ab	0.021615	0.0483783	0.0164073	0.0297082	0.291202	0.440188
resting	CD8	Protein	ICOSLG.CD275.Ab	0.0778265	0.0120778	0.0494487	0.00442713	0.205442	0.392757
resting	CD8	Protein	ICOS.CD278.Ab	0.0360471	0.00871063	0.0309424	0.0046563	0.465075	0.592742
resting	CD8	Protein	PDCD1.CD279.Ab	-0.0791782	-0.00332563	-0.0379679	-0.00085792	0.339027	0.47906
resting	CD8	Protein	CD28.CD28.CD28.2.Ab	0.0438949	0.0188577	0.0276941	0.00807217	0.575723	0.66825
resting	CD8	Protein	PECAM1.CD31.WM59.Ab	0.109148	0.0205839	0.0815762	0.00814737	0.0355403	0.135889
resting	CD8	Protein	NCR1.CD335.Ab	-0.00590166	0.023809	-0.00367702	0.00869099	0.75237	0.843173
resting	CD8	Protein	CD38.CD38.Ab	0.109963	-0.010263	0.021167	-0.000973504	0.482503	0.597551
resting	CD8	Protein	ENTPD1.CD39.Ab	0.094229	-0.021841	0.0344251	-0.00407414	0.265429	0.440188
resting	CD8	Protein	CD40.CD40.Ab	0.11993	0.0793009	0.0908874	0.0313373	0.0340913	0.135889
resting	CD8	Protein	PTPRC.CD45RA.HI100.Ab	0.194508	0.116907	0.0951689	0.0190202	0.0780379	0.220542
resting	CD8	Protein	PTPRC.CD45RO.Ab	-0.0707428	0.0328893	-0.0404575	0.0113134	0.124863	0.302723
resting	CD8	Protein	CD46.CD46.Ab	0.0609693	0.0445889	0.0455882	0.0250169	0.202173	0.392757
resting	CD8	Protein	ITGA1.CD49a.Ab	0.0798536	0.133065	0.0600251	0.106077	0.00409289	0.0332547
resting	CD8	Protein	ITGA2.CD49b.Ab	0.00479368	-0.0258472	0.00162398	-0.00508726	0.908906	0.968506
resting	CD8	Protein	ITGA4.CD49d.Ab	0.00436776	0.00809569	0.00264161	0.00345314	0.982377	0.999682
resting	CD8	Protein	CD4.CD4.SK3.Ab	0.0356373	0.0305105	0.0248912	0.0160072	0.561582	0.663687
resting	CD8	Protein	NCAM1.CD56.NCAM16.2.Ab	-0.263476	-0.123769	-0.223408	-0.0329903	0.000889796	0.0144592
resting	CD8	Protein	SELL.CD62L.DREG.56.Ab	0.130792	0.00941447	0.0380672	0.00129793	0.273856	0.440188
resting	CD8	Protein	CD69.CD69.Ab	-0.146978	-0.0321335	-0.112648	-0.010542	0.013475	0.0875876
resting	CD8	Protein	NT5E.CD73.Ab	0.222802	0.0232838	0.177456	0.0050369	0.00165974	0.0215766
resting	CD8	Protein	CD80.CD80.Ab	0.0882804	0.085243	0.0764262	0.0688335	0.00247736	0.0230041
resting	CD8	Protein	CD86.CD86.2331.Ab	-0.0621065	-0.000849611	-0.0384591	-0.00311621	0.290606	0.440188
resting	CD8	Protein	CD8A.CD8.RPA.T8.Ab	0.0494797	0.0375293	0.0372122	0.0217615	0.29858	0.441085
resting	CD8	Protein	KLRD1.CD94.Ab	-0.258021	-0.177005	-0.208539	-0.0604585	0.00233471	0.0230041
resting	CD8	Protein	FAS.CD95.Ab	-0.0197329	0.0992992	-0.0107764	0.0544186	0.032771	0.135889
resting	CD8	Protein	CXCR5.CXCR5.Ab	-0.0512355	-0.02128	-0.0180104	-0.00180649	0.772187	0.850714
resting	CD8	Protein	LRRC32.GARP.Ab	-5.40236e-05	-0.00742035	-1.21187e-05	-0.00266122	0.985381	0.999682
resting	CD8	Protein	TNFRSF18.GITR.Ab	0.0589561	0.118235	0.0405807	0.0888717	0.0186223	0.0999864
resting	CD8	Protein	CD74.HLA.DR.Ab	-0.0148322	0.014336	-0.00244614	0.00129964	0.970357	0.999682
resting	CD8	Protein	ITGB7.ITGB7.Ab	0.118247	0.00186562	0.102943	0.000983722	0.000445651	0.00965577
resting	CD8	Protein	LAG3.LAG.3.Ab	0.0364312	0.152502	0.0169912	0.0989935	0.0244733	0.113626
resting	CD8	Protein	TRDV2.TCR.Vdelta2.Ab	-0.407821	-0.477363	-0.310786	-0.38718	0.000344419	0.00965577
resting	CD8	Protein	TRGV9.TCR.Vgamma9.Ab	-0.202708	-0.1667	-0.038199	-0.0144789	0.196765	0.392757
resting	CD8	Protein	HAVCR2.Tim3.Ab	0.0718068	-0.0144645	0.0392637	-0.00453535	0.227098	0.405461
resting	NKbr	RNA	ABL2	-0.16943	-0.0556155	-0.0956163	-0.0255349	0.293094	0.431611
resting	NKbr	RNA	AC013264.2.gencode	0.350401	0.204133	0.199189	0.0648676	0.0791238	0.164303
resting	NKbr	RNA	ADAM10	-0.0880543	0.0586847	-0.0705486	0.0463006	0.0441241	0.100388
resting	NKbr	RNA	ADAM17	-0.0460268	-0.120507	-0.030651	-0.0797099	0.403094	0.548514
resting	NKbr	RNA	ADA	0.160399	0.0415359	0.139194	0.0319124	0.0131982	0.0399663
resting	NKbr	RNA	AFF3	-0.0924328	0.0253446	-0.012709	0.00286884	0.900972	0.926837
resting	NKbr	RNA	AGPAT4	0.197902	0.0594451	0.15959	0.0399329	0.0205928	0.0553432
resting	NKbr	RNA	AHR	0.107629	-0.0203966	0.0582598	-0.0104441	0.435781	0.580142
resting	NKbr	RNA	AIM2	-1.36319	-0.171538	-0.000357087	-3.57031e-05	0.941683	NA
resting	NKbr	RNA	AIRE	NA	NA	NA	NA	NA	NA
resting	NKbr	RNA	AKAP11	-0.00403291	-0.103023	-0.00253358	-0.0773292	0.25129	0.39436
resting	NKbr	RNA	AKAP12.meta	0.167885	0.401825	0.00483899	0.00302972	0.950693	NA
resting	NKbr	RNA	ANK3	0.437121	0.224046	0.0754545	0.0270955	0.261832	0.404992
resting	NKbr	RNA	ANPEP	-1.48574	-0.176329	-0.000496041	0.00040588	0.959072	NA
resting	NKbr	RNA	ANXA1	0.0993907	-0.0133693	0.0817171	-0.0103404	0.110225	0.212541
resting	NKbr	RNA	ANXA5	-0.0864162	-0.124269	-0.0661274	-0.0937075	0.220868	0.357319
resting	NKbr	RNA	AOAH	0.198924	0.0496409	0.171941	0.0381575	0.00604488	0.0204669
resting	NKbr	RNA	APOBEC3G	0.0550941	0.266976	0.0333208	0.22098	0.00584433	0.0201045
resting	NKbr	RNA	AREG	-0.278056	-1.59865	-0.0241504	-1.40347	9.80076e-05	0.000726608
resting	NKbr	RNA	ARL4C	-0.0102093	-0.160099	-0.00785102	-0.137218	0.0103767	0.0327498
resting	NKbr	RNA	ATF6B	-0.00651751	0.00727952	-0.00577869	0.00631959	0.941812	0.948429
resting	NKbr	RNA	AURKB	-1.23047	-0.303408	-1.10827	-0.0461698	1.43488e-05	0.000158205
resting	NKbr	RNA	B3GAT1	-1.88485	-1.41364	-1.75722	-1.20759	2.67944e-08	6.7774e-07
resting	NKbr	RNA	B3GNT5	-0.230859	-0.477113	0.000871321	-0.000707819	0.985621	NA
resting	NKbr	RNA	BACH2.meta	0.0535244	0.0241332	0.0367545	0.016184	0.775236	0.85096
resting	NKbr	RNA	BANP	-0.28592	-0.260135	-0.0980688	-0.0692018	0.254715	0.398282
resting	NKbr	RNA	BATF3	-0.100398	0.311419	-0.0101064	0.0287803	0.439089	0.582537
resting	NKbr	RNA	BATF	0.165036	0.228158	0.0518804	0.0632233	0.470225	0.610866
resting	NKbr	RNA	BAX	-0.127817	-0.210475	-0.115391	-0.195528	2.14304e-05	0.000224758
resting	NKbr	RNA	BCL11B	-0.106323	-0.0294422	-0.0644814	-0.0153575	0.507351	0.647361
resting	NKbr	RNA	BCL2A1	0.0394487	0.0960128	0.0193719	0.0423203	0.758707	0.847387
resting	NKbr	RNA	BCL2L1	-0.203197	0.140093	-0.0962491	0.0535379	0.0426482	0.0985953
resting	NKbr	RNA	BCL2	-0.617384	-0.0567029	-0.571487	-0.027986	6.83894e-08	1.40035e-06
resting	NKbr	RNA	BCL6	0.0417613	-0.180544	0.0141231	-0.0674119	0.298394	0.436871
resting	NKbr	RNA	BHLHE40	0.0853327	-0.312258	0.0575706	-0.265234	3.73804e-05	0.000341991
resting	NKbr	RNA	BIN2	0.0909576	-0.080938	0.0849484	-0.0764122	2.01678e-08	5.78145e-07
resting	NKbr	RNA	BIRC3	0.188375	0.149652	0.0831358	0.0595528	0.390549	0.538256
resting	NKbr	RNA	BTG1	0.0916244	-0.0111163	0.0786996	-0.0103422	0.0753249	0.157998
resting	NKbr	RNA	BTG2	0.0758897	-0.353061	0.0406603	-0.279039	0.000461238	0.00247916
resting	NKbr	RNA	BTLA	-0.262707	1.28277	0.00437097	0.0136714	0.311486	NA
resting	NKbr	RNA	C10orf54	0.0906513	0.00126061	0.0816919	-0.0101245	0.080275	0.164373
resting	NKbr	RNA	C2CD4A	NA	NA	NA	NA	NA	NA
resting	NKbr	RNA	C3	0.591772	0.893205	0.0312583	0.0412792	0.232624	NA
resting	NKbr	RNA	CARD16	-0.0117321	0.261648	-0.00610244	0.175859	0.0239195	0.0626883
resting	NKbr	RNA	CASP3	-0.0162142	-0.286623	-0.0105022	-0.211993	0.0142236	0.0421803
resting	NKbr	RNA	CASP5	-0.786978	0	0.000435613	-0.000143858	1	NA
resting	NKbr	RNA	CBLB	0.00376225	-0.147145	0.00309648	-0.126729	0.0125306	0.0382138
resting	NKbr	RNA	CCL1	-1.00196	0	0.000159821	-0.000165665	1	NA
resting	NKbr	RNA	CCL20	-0.189125	0.346439	0.00177285	0.0074008	0.844312	NA
resting	NKbr	RNA	CCL2	-1.00071	0	0.000508271	-0.000142367	1	NA
resting	NKbr	RNA	CCL3	-0.148398	-0.16412	-0.0426939	-0.0428549	0.630294	0.750766
resting	NKbr	RNA	CCL4L2	-0.0754161	0.207396	-0.00759808	0.0194488	0.681357	0.78759
resting	NKbr	RNA	CCL4	-0.435655	-0.262785	-0.281928	-0.0926959	0.0334106	0.0820919
resting	NKbr	RNA	CCL5	0.196803	-0.0793198	0.177578	-0.0691047	1.42991e-06	2.27726e-05
resting	NKbr	RNA	CCNB1	-0.539113	0.0704152	-0.29414	0.0135651	0.00752532	0.0248915
resting	NKbr	RNA	CCND2	-0.262127	0.180326	-0.227875	0.139543	5.26224e-08	1.19093e-06
resting	NKbr	RNA	CCR10	0.124327	0.246166	0.004532	0.00436511	0.949495	NA
resting	NKbr	RNA	CCR1	0.359396	0.759576	0.145853	0.64977	0.000441734	0.0024352
resting	NKbr	RNA	CCR2	0.817551	0.996662	0.727464	0.917356	5.90281e-07	1.01528e-05
resting	NKbr	RNA	CCR3	-0.857601	-0.576089	-0.00623409	-0.0054084	0.770918	NA
resting	NKbr	RNA	CCR4	-0.480151	0.202309	0.0016689	0.00176635	1	NA
resting	NKbr	RNA	CCR5	0.347401	0.381568	0.196227	0.208395	0.0383111	0.0910154
resting	NKbr	RNA	CCR6.meta	0.0155903	-0.423112	0.00160317	-0.0369485	0.395909	0.542168
resting	NKbr	RNA	CCR7	-0.182977	0.313936	-0.13923	0.268508	2.42689e-08	6.52227e-07
resting	NKbr	RNA	CCR8	0.145773	0.313423	0.00709065	0.00723629	0.89757	NA
resting	NKbr	RNA	CCR9	0.671826	0.794796	0.00941677	0.00788167	0.682786	NA
resting	NKbr	RNA	CD14	-0.119454	-0.0108828	-0.000217706	0.000509761	0.99952	NA
resting	NKbr	RNA	CD160	-0.668838	-0.296183	-0.636694	-0.223444	8.56877e-10	5.96928e-08
resting	NKbr	RNA	CD19	-1.07907	-0.243186	-0.000249229	-0.000367399	0.987625	NA
resting	NKbr	RNA	CD1C	-0.807866	0.00121748	0.00030372	0.000188339	1	NA
resting	NKbr	RNA	CD200	-0.435092	0.676249	0.00194879	0.00379306	0.873019	NA
resting	NKbr	RNA	CD226	0.000607484	0.155833	-0.000131125	0.0643883	0.434796	0.580142
resting	NKbr	RNA	CD244	-0.130874	0.00777597	-0.113637	0.00281279	0.00245776	0.00927051
resting	NKbr	RNA	CD247	-0.157738	-0.0118688	-0.135233	-0.00957223	0.0137451	0.0410444
resting	NKbr	RNA	CD24	-0.309556	0.216028	0.00216296	0.00275469	0.984748	NA
resting	NKbr	RNA	CD274	-0.144042	0.142236	-0.0176789	0.0156413	0.617861	0.744203
resting	NKbr	RNA	CD27	0.162245	0.218479	0.13077	0.181077	0.0133392	0.040111
resting	NKbr	RNA	CD28	-0.265374	-0.164886	-0.0548002	-0.0259195	0.515767	0.654217
resting	NKbr	RNA	CD2	0.222462	0.240253	0.193967	0.211718	0.000651677	0.00333597
resting	NKbr	RNA	CD300A	0.0238918	0.0731865	0.0207597	0.0642746	0.268188	0.408939
resting	NKbr	RNA	CD300LF	-0.648363	0.0733728	-0.0853406	0.00495637	0.0436166	0.0997615
resting	NKbr	RNA	CD33	-0.121293	-0.0285753	-0.0782334	-0.013857	0.361674	0.504934
resting	NKbr	RNA	CD37	0.190987	-0.0200765	0.181579	-0.0178069	2.88151e-09	1.37672e-07
resting	NKbr	RNA	CD38	-0.00925042	-0.104872	-0.00573584	-0.0645146	0.473493	0.613258
resting	NKbr	RNA	CD3D	-0.0429885	-0.0720904	-0.0334986	-0.0493219	0.635271	0.754604
resting	NKbr	RNA	CD3E	0.217137	0.0758899	0.208004	0.0679822	6.46058e-08	1.38902e-06
resting	NKbr	RNA	CD3G	0.0337388	-0.413065	0.00598114	-0.0793958	0.13844	0.256592
resting	NKbr	RNA	CD40LG	-0.316847	-0.0154323	-0.0231339	-0.00176354	0.649111	0.762009
resting	NKbr	RNA	CD40	-0.421899	-0.456279	-0.0647469	-0.0564839	0.246311	0.389389
resting	NKbr	RNA	CD44	0.147737	0.0146449	0.144812	0.0157836	1.94227e-07	3.63119e-06
resting	NKbr	RNA	CD48	0.115116	0.0192088	0.10822	0.0183137	0.00126688	0.00544758
resting	NKbr	RNA	CD4	0.0536762	0.046272	0.0207396	0.0172033	0.926815	0.939931
resting	NKbr	RNA	CD52	0.01618	-0.0384383	0.0142035	-0.0269213	0.435297	0.580142
resting	NKbr	RNA	CD5	-0.0620947	-0.0357873	-0.0275044	-0.0140457	0.888385	0.917547
resting	NKbr	RNA	CD63	0.00445166	-0.0965559	-0.000825332	-0.0907829	0.00229798	0.00898303
resting	NKbr	RNA	CD69	0.216021	-0.198524	0.18004	-0.165418	5.15313e-08	1.19093e-06
resting	NKbr	RNA	CD6	-0.24269	-0.223707	-0.167576	-0.136198	0.0564359	0.125738
resting	NKbr	RNA	CD70	0.322329	0.125194	0.0241187	0.00779791	0.698695	0.803312
resting	NKbr	RNA	CD74	0.236736	-0.0649325	0.220199	-0.0536822	1.55955e-08	5.1585e-07
resting	NKbr	RNA	CD7	-0.112638	-0.121018	-0.10286	-0.109859	0.00597044	0.0203753
resting	NKbr	RNA	CD80	-1.00072	0	0.000178326	-0.000179586	1	NA
resting	NKbr	RNA	CD86.meta	-0.838424	-0.0639122	3.89744e-05	0.000120786	1	NA
resting	NKbr	RNA	CD8A	0.202238	-0.0110997	0.171764	-0.00802502	0.00122239	0.00530938
resting	NKbr	RNA	CD8B	-0.206647	-0.286001	-0.0931405	-0.123766	0.179504	0.308746
resting	NKbr	RNA	CD96	0.351945	-0.00258663	0.212399	-0.0018855	0.0215329	0.0575101
resting	NKbr	RNA	CD9	-0.136347	0.073941	-0.0359697	0.0172879	0.523816	0.658599
resting	NKbr	RNA	CENPC	0.0266518	0.253589	0.0144491	0.177888	0.0331389	0.0820919
resting	NKbr	RNA	CFH	0.621184	0.586677	0.0163931	0.0139832	0.599645	NA
resting	NKbr	RNA	CHI3L2	-0.110656	-0.270602	-0.0624048	-0.187955	0.0632803	0.136486
resting	NKbr	RNA	CISH	-0.552903	0.56381	-0.110951	0.111244	0.000100077	0.000729378
resting	NKbr	RNA	CITED4	-1.02577	0	0.000122884	-6.97871e-05	1	NA
resting	NKbr	RNA	CLC	0	0.0456854	-0.000221973	0.000317213	0.970452	NA
resting	NKbr	RNA	CLEC2D	0.138441	0.15608	0.0933743	0.0988062	0.216791	0.353107
resting	NKbr	RNA	CLECL1	-1.23208	0.243833	-0.0137559	0.00311063	0.284203	NA
resting	NKbr	RNA	CNOT2	-0.000979711	-0.0953204	0.00223918	-0.0749024	0.226256	0.364382
resting	NKbr	RNA	COLQ	-0.445818	-0.518592	-0.355018	-0.416039	0.000801624	0.00382998
resting	NKbr	RNA	CORO1A	-0.0522724	-0.0144309	-0.0465961	-0.0125761	0.405651	0.548521
resting	NKbr	RNA	CR2	-0.436508	-0.398575	0.00129543	-0.000645561	1	NA
resting	NKbr	RNA	CRTAM	0.313518	0.502012	0.231545	0.439722	0.000287808	0.00169531
resting	NKbr	RNA	CSF2	0.530157	-0.384167	0.0716371	-0.0384445	0.0148829	0.043241
resting	NKbr	RNA	CSF3	-1.44461	-0.425945	-0.000994068	-0.000730202	0.962282	NA
resting	NKbr	RNA	CST7	0.013776	-0.0360377	0.0157121	-0.0305159	0.375976	0.523202
resting	NKbr	RNA	CTLA4	-0.0734991	0.151013	-0.0284859	0.0520535	0.309817	0.450071
resting	NKbr	RNA	CTSD	-0.0505087	-0.125505	-0.041589	-0.103892	0.12574	0.237142
resting	NKbr	RNA	CTSH	-0.281093	-0.0404635	-0.0219784	-0.00311362	0.731516	0.825595
resting	NKbr	RNA	CTSW	0.0177025	-0.0759065	0.0156722	-0.0678937	0.0629062	0.136486
resting	NKbr	RNA	CX3CR1	-0.679317	0.382217	-0.121695	0.0507507	0.00204879	0.00818425
resting	NKbr	RNA	CXCL10	-1.00072	0	0.0001805	-0.000165402	1	NA
resting	NKbr	RNA	CXCL13	-1.0026	-0.410624	6.94166e-05	-0.00044896	1	NA
resting	NKbr	RNA	CXCL16	-0.902423	-0.423253	0.000138279	-0.000393056	1	NA
resting	NKbr	RNA	CXCL8	-0.360037	0.785745	-0.0108072	0.0313468	0.0907419	NA
resting	NKbr	RNA	CXCL9	NA	NA	NA	NA	NA	NA
resting	NKbr	RNA	CXCR1	-1.27479	0.248781	-0.0324029	0.0065281	0.0570282	NA
resting	NKbr	RNA	CXCR3	-0.0113284	0.253584	-0.00771883	0.20671	0.00321047	0.0120044
resting	NKbr	RNA	CXCR4	-0.0969971	-0.572436	-0.046941	-0.518401	9.52957e-06	0.000117078
resting	NKbr	RNA	CXCR5	0.288083	-0.941744	0.0109087	-0.0230093	0.12798	NA
resting	NKbr	RNA	CXCR6	-0.0934082	0.478264	-0.0168629	0.112398	0.0378652	0.0905087
resting	NKbr	RNA	DAPP1	0.0329838	0.124801	0.0106661	0.0355449	0.769495	0.85096
resting	NKbr	RNA	DDIT4	-0.0146615	-0.364943	-0.00695466	-0.307939	0.000441659	0.0024352
resting	NKbr	RNA	DEXI	-0.0849929	0.110597	-0.0542749	0.0673344	0.0998139	0.197788
resting	NKbr	RNA	DIXDC1	-1.30179	0.993749	-0.00106235	0.00304389	0.554502	NA
resting	NKbr	RNA	DOCK8	0.139569	0.205027	0.117653	0.178499	0.00437094	0.0155508
resting	NKbr	RNA	DPP4	0.38867	0.0565296	0.309366	0.0234608	0.0021501	0.00848205
resting	NKbr	RNA	DUSP1	-0.00539739	-0.185288	-0.00384475	-0.156698	0.0147175	0.0430512
resting	NKbr	RNA	DUSP2	0.0690607	-0.431784	0.0293136	-0.34181	0.000602701	0.00316051
resting	NKbr	RNA	DUSP4	-0.42204	-1.16576	-0.0496641	-0.902597	0.00397246	0.0144759
resting	NKbr	RNA	DUSP5	0.0279404	-0.885405	0.00754568	-0.766082	1.07982e-05	0.000128979
resting	NKbr	RNA	DUSP6	0.0685658	0.151905	0.0257694	0.0536019	0.640542	0.756685
resting	NKbr	RNA	EGR1	0.0395136	-0.337984	0.0109096	-0.111541	0.109869	0.212541
resting	NKbr	RNA	EGR3	-0.0432202	0.0639559	-0.00428553	0.00796204	0.940385	0.948429
resting	NKbr	RNA	ELF1	0.0481801	-0.0570656	0.0396942	-0.0453166	0.158832	0.284574
resting	NKbr	RNA	ENPP3	0.3816	-0.140801	0.0212961	-0.00619443	0.482446	NA
resting	NKbr	RNA	ENTPD1	-0.0972188	0.188987	-0.0199256	0.0320295	0.455103	0.596629
resting	NKbr	RNA	EOMES	0.445629	0.654816	0.336201	0.568771	0.000193789	0.00119042
resting	NKbr	RNA	F2R	-0.0961478	-0.430177	-0.0225919	-0.112953	0.146209	0.268675
resting	NKbr	RNA	F5	0.242539	-0.282334	0.0110474	-0.00796881	0.621567	NA
resting	NKbr	RNA	FABP5	-0.343767	-0.54732	-0.0382849	-0.0481628	0.33525	0.479265
resting	NKbr	RNA	FAM174B	-1.11981	-0.465064	-0.00603774	-0.00305564	0.710118	NA
resting	NKbr	RNA	FANK1	-0.00468914	-0.413832	0.00151552	-0.00878032	0.782457	NA
resting	NKbr	RNA	FASLG	0.00933925	0.832964	0.00170612	0.626406	0.00072694	0.00359292
resting	NKbr	RNA	FAS	-0.152743	-0.16477	-0.0893711	-0.0869978	0.284276	0.422971
resting	NKbr	RNA	FBXO22	-0.046868	0.251811	-0.000782274	0.00744904	0.877191	NA
resting	NKbr	RNA	FBXO3	0.05576	-0.00198215	0.0224173	-0.000640289	0.883389	0.917547
resting	NKbr	RNA	FCER1G	0.0951075	0.0795138	0.0730307	0.0663392	0.142307	0.262627
resting	NKbr	RNA	FCGR3A	-0.18763	-0.0971785	-0.101656	-0.0454946	0.298698	0.436871
resting	NKbr	RNA	FCRL3	-0.242318	-0.129289	-0.135305	-0.0540917	0.18055	0.309308
resting	NKbr	RNA	FLI1	0.103475	0.184951	0.0824722	0.156951	0.0188234	0.0518851
resting	NKbr	RNA	FNIP2	-0.154092	0.0466693	-0.089424	0.0215672	0.136918	0.256383
resting	NKbr	RNA	FOSB	-0.116126	-0.119174	-0.0883874	-0.0878104	0.194751	0.324536
resting	NKbr	RNA	FOSL1	-0.250386	0.143655	-0.000212565	0.00216659	0.966328	NA
resting	NKbr	RNA	FOSL2	-0.187017	-1.03442	-0.0356725	-0.889084	0.000176476	0.00111595
resting	NKbr	RNA	FOS	0.133927	-0.039175	0.112069	-0.0301986	0.0122354	0.037731
resting	NKbr	RNA	FOXB1	NA	NA	NA	NA	NA	NA
resting	NKbr	RNA	FOXN3	-0.110632	-0.286631	-0.0818195	-0.244854	0.00324124	0.0120149
resting	NKbr	RNA	FOXO1	0.0870159	0.0490463	0.0523141	0.0280665	0.645672	0.760655
resting	NKbr	RNA	FOXO3	-0.00768981	0.0199677	-0.00311127	0.0145276	0.918721	0.939931
resting	NKbr	RNA	FOXP1	-0.00616328	0.0154981	-0.00290626	0.00651658	0.983453	0.985745
resting	NKbr	RNA	FOXP3	0.142396	0.0724564	0.0425288	0.0251339	0.718729	0.817602
resting	NKbr	RNA	FUT4	-0.192984	-0.0265781	-0.040537	-0.00447711	0.620085	0.744795
resting	NKbr	RNA	FYB	0.0878476	-0.00200504	0.0785784	-0.00174277	0.0283384	0.0721037
resting	NKbr	RNA	FYN	-0.0130859	-0.0930305	-0.0119556	-0.0842341	0.0402091	0.093967
resting	NKbr	RNA	GAPDH	-0.194047	-0.238076	-0.177233	-0.219189	8.58766e-06	0.000109323
resting	NKbr	RNA	GATA3	0.00718472	-0.143694	0.00431601	-0.0868221	0.244609	0.388125
resting	NKbr	RNA	GBP4	0.0740247	0.289774	0.0502416	0.248831	0.00185672	0.00767684
resting	NKbr	RNA	GBP5	-0.145958	0.0216362	-0.101223	0.0134425	0.0929716	0.185943
resting	NKbr	RNA	GEM	0.473636	-0.392353	0.0139805	-0.00743351	0.40339	NA
resting	NKbr	RNA	GFI1	-0.0487312	-0.273219	-0.0199611	-0.133344	0.15591	0.282874
resting	NKbr	RNA	GHR	NA	NA	NA	NA	NA	NA
resting	NKbr	RNA	GIMAP2	0.24578	0.319919	0.216697	0.292169	2.67353e-05	0.000262906
resting	NKbr	RNA	GIMAP5	0.208846	0.630919	0.114498	0.569623	1.30539e-05	0.000151707
resting	NKbr	RNA	GIMAP7	0.0145397	0.605133	0.00426348	0.493606	0.000283598	0.00169444
resting	NKbr	RNA	GLG1	-0.134786	-0.0842055	-0.0363963	-0.0185355	0.771289	0.85096
resting	NKbr	RNA	GLIS3.meta	0.494397	0.271505	0.0210499	0.00778708	0.62843	NA
resting	NKbr	RNA	GNLY	0.097558	-0.0430492	0.0895974	-0.0385713	0.00104253	0.00477075
resting	NKbr	RNA	GPR171	-0.407645	0.325791	-0.000711936	0.00710655	0.73782	NA
resting	NKbr	RNA	GPR183	-0.0519076	0.111715	-0.0330002	0.0731321	0.173185	0.304701
resting	NKbr	RNA	GPR18	0.277472	0.412369	0.0876274	0.14858	0.121735	0.23162
resting	NKbr	RNA	GPR65	0.0937053	-0.0534141	0.0733281	-0.0395505	0.0884416	0.178544
resting	NKbr	RNA	GZMA	0.268427	0.0352271	0.241686	0.0258263	9.27004e-05	0.000711806
resting	NKbr	RNA	GZMB	0.030795	-0.215032	0.0155358	-0.134529	0.0717073	0.151892
resting	NKbr	RNA	GZMH	-0.0420558	-0.25866	-0.0241002	-0.195508	0.0261145	0.0672391
resting	NKbr	RNA	GZMK	0.453841	0.125776	0.440223	0.105568	3.07009e-16	1.32014e-13
resting	NKbr	RNA	GZMM	0.0638364	-0.0936641	0.0308875	-0.0395547	0.45372	0.596629
resting	NKbr	RNA	HAVCR2	-0.235043	0.102759	-0.183695	0.0633094	0.000781009	0.00377341
resting	NKbr	RNA	HIF1A	-0.0827051	-0.360416	-0.0356825	-0.23819	0.036954	0.0892709
resting	NKbr	RNA	HLA.A	0.0387553	-0.0808128	0.0366342	-0.0768129	0.000113023	0.000772672
resting	NKbr	RNA	HLA.C	-0.0235841	-0.133191	-0.0217268	-0.126216	0.00017361	0.00111421
resting	NKbr	RNA	HLA.DMA	0.102607	-0.102959	0.0866394	-0.0824219	0.000610645	0.00316358
resting	NKbr	RNA	HLA.DMB	0.332193	0.186776	0.295876	0.136048	0.00037381	0.00214318
resting	NKbr	RNA	HLA.DPA1	0.0968456	-0.066323	0.0871316	-0.0577198	0.000726604	0.00359292
resting	NKbr	RNA	HLA.DPB1	0.155527	-0.0183455	0.143019	-0.0146107	0.000314368	0.00182673
resting	NKbr	RNA	HLA.DQA1	0.0730044	0.0231365	0.0433314	0.012816	0.712247	0.812377
resting	NKbr	RNA	HLA.DQB1	0.081707	-0.102755	0.03514	-0.0334521	0.462547	0.602713
resting	NKbr	RNA	HLA.DRA	0.208646	-0.121609	0.168267	-0.0851346	0.000188108	0.00117227
resting	NKbr	RNA	HLA.DRB3	0.0863969	0.0611007	0.0568398	0.0345948	0.595132	0.7229
resting	NKbr	RNA	HMGB2	-0.482432	-0.433694	-0.420298	-0.377817	2.61714e-05	0.000262906
resting	NKbr	RNA	HMMR	-0.97945	-0.11162	-0.589104	-0.0097291	0.0104342	0.0327498
resting	NKbr	RNA	HNF1A	NA	NA	NA	NA	NA	NA
resting	NKbr	RNA	HRH4	-1.44462	-0.425955	-0.000487544	-0.00041032	0.96522	NA
resting	NKbr	RNA	ICA1	0.26571	0.307594	0.0270216	0.0268231	0.650366	0.762009
resting	NKbr	RNA	ICAM1	-0.159424	-0.364672	-0.0874386	-0.282735	0.0122845	0.037731
resting	NKbr	RNA	ICOSLG	-1.00072	0	0.000178326	-0.000179586	1	NA
resting	NKbr	RNA	ICOS	0.150277	0.181056	0.0313507	0.0305645	0.735387	0.827692
resting	NKbr	RNA	ID2	0.0154062	0.132116	0.0108069	0.105177	0.107175	0.20853
resting	NKbr	RNA	ID3	0.546826	0.498527	0.0108819	0.0091633	0.756379	NA
resting	NKbr	RNA	IER3	0.194173	-0.0678425	0.0550643	-0.0161608	0.336324	0.479265
resting	NKbr	RNA	IER5	0.0310998	-0.371279	0.0165575	-0.308254	0.00106792	0.00478341
resting	NKbr	RNA	IFIH1	0.114496	0.208943	0.0496716	0.0946799	0.35486	0.500295
resting	NKbr	RNA	IFITM2	0.0296706	-0.00687399	0.025567	-0.00370619	0.348803	0.495001
resting	NKbr	RNA	IFITM3	0.0169654	-0.00544124	0.0132686	-0.00937861	0.92135	0.939931
resting	NKbr	RNA	IFNA1	NA	NA	NA	NA	NA	NA
resting	NKbr	RNA	IFNGR1	-0.135193	-0.0395294	-0.0922435	-0.0229385	0.269854	0.410025
resting	NKbr	RNA	IFNGR2	0.136327	-0.187188	0.00928295	-0.00844453	0.766891	NA
resting	NKbr	RNA	IFNG	-0.0514195	-0.0513468	-0.0203249	-0.0196	0.912263	0.936213
resting	NKbr	RNA	IKZF1.meta	-0.10601	0.0167251	-0.0937029	0.0141392	0.0155578	0.0446516
resting	NKbr	RNA	IKZF2.meta	-0.0204856	0.0423112	-0.0176734	0.0278452	0.503509	0.645649
resting	NKbr	RNA	IKZF3	-0.358655	-0.092018	-0.290414	-0.0427683	0.00365129	0.0134193
resting	NKbr	RNA	IKZF4	-0.538164	0.800995	0.000812778	0.00348908	0.759709	NA
resting	NKbr	RNA	IL10RA	0.157623	0.0896539	0.141716	0.0803055	0.000452478	0.00246285
resting	NKbr	RNA	IL10	0.216086	0.0391001	0.0343155	0.00440784	0.655854	0.766351
resting	NKbr	RNA	IL12A	-0.172414	-0.446612	-0.0214994	-0.0347246	0.53257	0.663783
resting	NKbr	RNA	IL12RB1	-0.0785736	0.0296484	-0.0581369	0.0179791	0.286055	0.424151
resting	NKbr	RNA	IL12RB2	0.174699	0.193006	0.147315	0.161909	0.00782182	0.0255243
resting	NKbr	RNA	IL13	-0.687989	-1.0048	0.000459154	-0.0020993	0.901553	NA
resting	NKbr	RNA	IL15RA	-0.124339	-0.135653	-0.0613831	-0.0619432	0.509054	0.647613
resting	NKbr	RNA	IL15	-0.0906323	0.10875	-0.0351903	0.0354441	0.394645	0.542165
resting	NKbr	RNA	IL17A.novel.polyA	-1.44461	-0.1855	-0.000583973	0.000397032	0.948282	NA
resting	NKbr	RNA	IL17A	NA	NA	NA	NA	NA	NA
resting	NKbr	RNA	IL17F	-1.00072	0	0.00017461	-0.00017811	1	NA
resting	NKbr	RNA	IL18R1	0.157975	0.0588409	0.147854	0.0544841	5.20984e-05	0.000426078
resting	NKbr	RNA	IL18RAP	0.209766	-0.0126791	0.18758	-0.00985045	6.66183e-05	0.000530479
resting	NKbr	RNA	IL18	0.0545424	0.0835472	0.0417436	0.0619989	0.488648	0.630986
resting	NKbr	RNA	IL1B	-1.07432	-0.0328946	-0.000166835	0.000550429	0.99236	NA
resting	NKbr	RNA	IL1R1	-0.523019	0.0629752	-0.439478	0.0221938	2.98835e-05	0.000285554
resting	NKbr	RNA	IL1R2	-1.55592	-0.506063	-0.00117733	-0.000491811	0.930879	NA
resting	NKbr	RNA	IL1RL1	0.416027	0.48252	0.00950386	0.00600441	0.799634	NA
resting	NKbr	RNA	IL1RN	-1.20971	-0.362559	-0.00205983	-0.00077647	0.884472	NA
resting	NKbr	RNA	IL21.meta	-0.572212	-0.221867	0.000676384	-0.000179205	1	NA
resting	NKbr	RNA	IL22	-0.134158	-0.480552	0.00110243	-0.000570536	0.973812	NA
resting	NKbr	RNA	IL23A	-0.157135	-0.170134	-0.0285278	-0.0246	0.767398	0.85096
resting	NKbr	RNA	IL23R	-0.007749	-0.0678334	-0.00693032	-0.0594794	0.203979	0.336058
resting	NKbr	RNA	IL25	NA	NA	NA	NA	NA	NA
resting	NKbr	RNA	IL26	-1.44462	-0.18551	-0.000608335	-4.65709e-05	0.95078	NA
resting	NKbr	RNA	IL27RA	-0.0191175	0.0341161	-0.0139992	0.0290804	0.589364	0.717922
resting	NKbr	RNA	IL27	NA	NA	NA	NA	NA	NA
resting	NKbr	RNA	IL2RA.meta	0.190361	0.181488	0.10105	0.0835281	0.265339	0.406034
resting	NKbr	RNA	IL2RB	-0.0634939	-0.0862417	-0.0595135	-0.0810996	0.017296	0.0483731
resting	NKbr	RNA	IL2RG	0.00105653	0.0248958	0.000960512	0.0219449	0.78052	0.851837
resting	NKbr	RNA	IL2	0.253169	0.545204	0.0106833	0.0174294	0.675625	0.785061
resting	NKbr	RNA	IL31	NA	NA	NA	NA	NA	NA
resting	NKbr	RNA	IL32	0.085616	0.0441175	0.0724542	0.0323813	0.260812	0.40487
resting	NKbr	RNA	IL3RA	0.125234	-0.0387302	0.0123604	-0.00337682	0.875667	0.917547
resting	NKbr	RNA	IL3	0.261047	0.0110022	0.0171657	0.000540555	0.776356	0.85096
resting	NKbr	RNA	IL4R	0.0649761	0.0653274	0.0558724	0.0586722	0.231857	0.372009
resting	NKbr	RNA	IL4	-1.61309	-0.251263	-0.00102313	-0.000197446	0.928009	NA
resting	NKbr	RNA	IL5	-1.02936	0.387485	0.000130829	0.0007296	0.964475	NA
resting	NKbr	RNA	IL6R	-0.00163479	-0.22502	0.00503174	-0.00566124	0.891242	NA
resting	NKbr	RNA	IL6ST	-0.0763017	0.0430103	-0.0385538	0.0195884	0.550457	0.678214
resting	NKbr	RNA	IL6	-1.00071	0	0.000508271	-0.000142367	1	NA
resting	NKbr	RNA	IL7R.meta	0.0197788	0.204513	0.0107911	0.139096	0.102052	0.201295
resting	NKbr	RNA	IL9R	0.740646	0.642356	0.0577558	0.0350179	0.189941	NA
resting	NKbr	RNA	IL9	NA	NA	NA	NA	NA	NA
resting	NKbr	RNA	IRF1	-0.0992169	-0.224634	-0.0621596	-0.168223	0.0898083	0.180456
resting	NKbr	RNA	IRF2	0.0281992	0.205066	0.0229597	0.164082	0.0238027	0.0626883
resting	NKbr	RNA	IRF3	-0.0539076	-0.0690579	-0.0489138	-0.062983	0.234656	0.374244
resting	NKbr	RNA	IRF4	-0.874916	-1.20895	-0.54817	-0.936786	0.00115717	0.00512971
resting	NKbr	RNA	IRF7	0.154314	0.291264	0.060385	0.134635	0.191567	0.322384
resting	NKbr	RNA	IRF8	-0.0362344	0.0285261	-0.0274484	0.0194839	0.639261	0.756685
resting	NKbr	RNA	IRF9	0.0749421	0.0821778	0.0522345	0.0551841	0.536455	0.666693
resting	NKbr	RNA	ISG15	0.0914453	0.206184	0.0535151	0.134946	0.156808	0.283308
resting	NKbr	RNA	ITGA2	-1.04202	-0.360713	8.85189e-05	-0.00031485	1	NA
resting	NKbr	RNA	ITGA4	-0.00194306	-0.0316834	-0.000989847	-0.028612	0.774872	0.85096
resting	NKbr	RNA	ITGAE	-0.1928	-0.259222	-0.162969	-0.222857	0.00157478	0.00657434
resting	NKbr	RNA	ITGAL	0.0162695	-0.124132	0.015177	-0.121205	3.51907e-05	0.000328956
resting	NKbr	RNA	ITGAM	0.0997361	-0.0421946	0.0886975	-0.0363904	0.00438302	0.0155508
resting	NKbr	RNA	ITGAV	-0.236244	-0.0431837	-0.0953211	-0.0121936	0.263643	0.405071
resting	NKbr	RNA	ITGAX	0.112916	-0.0386261	0.0981496	-0.0318333	0.00911389	0.029466
resting	NKbr	RNA	ITGB1	0.105722	0.0176586	0.0956296	0.0152978	0.021816	0.0579067
resting	NKbr	RNA	ITGB2	0.0282571	-0.0987731	0.0259602	-0.0920484	0.000768061	0.00375302
resting	NKbr	RNA	ITGB7	-0.176169	-0.0290814	-0.16463	-0.0251655	2.6902e-05	0.000262906
resting	NKbr	RNA	ITK	0.0659258	0.0530374	0.0583563	0.0447911	0.325852	0.47019
resting	NKbr	RNA	JAK1	0.072179	-0.0279343	0.0692087	-0.0247901	6.29614e-07	1.04128e-05
resting	NKbr	RNA	JAK3	0.0668974	0.0117158	0.0563048	0.0098803	0.260303	0.40487
resting	NKbr	RNA	JAZF1	-0.0186103	-0.0340182	-0.0101657	-0.0143803	0.959483	0.963967
resting	NKbr	RNA	JUNB	0.0114189	-0.16142	0.00805081	-0.125838	0.0435744	0.0997615
resting	NKbr	RNA	JUN	-0.0530224	0.0029489	-0.0387122	0.000813711	0.727071	0.82491
resting	NKbr	RNA	KAT2B	0.0336754	-0.142793	0.0265773	-0.123111	0.00120102	0.00526977
resting	NKbr	RNA	KBTBD7	-0.334552	-0.0296461	-0.0906267	-0.000879345	0.195476	0.324536
resting	NKbr	RNA	KIR2DL1	-0.32458	-0.323441	-0.195237	-0.170575	0.0446219	0.100986
resting	NKbr	RNA	KIR2DL4	0.210985	0.0339275	0.1772	0.0242898	0.00725034	0.0241678
resting	NKbr	RNA	KIR3DL1	-0.228942	-0.20875	-0.155925	-0.133515	0.0593113	0.130789
resting	NKbr	RNA	KIT	-0.0361195	0.162641	-0.0239433	0.113702	0.0477421	0.107482
resting	NKbr	RNA	KLF3.meta	-0.0951086	-0.0469317	-0.0723866	-0.035191	0.360783	0.504934
resting	NKbr	RNA	KLF5	-0.228277	-0.200932	-0.0184404	-0.0132358	0.82378	0.883355
resting	NKbr	RNA	KLRB1	0.148973	-0.135406	0.127651	-0.113473	1.36761e-05	0.000154756
resting	NKbr	RNA	KLRC1	0.234721	0.113221	0.211772	0.0956387	9.5667e-05	0.000721699
resting	NKbr	RNA	KLRC3	0.173174	-0.0282025	0.155639	-0.0263147	0.000113205	0.000772672
resting	NKbr	RNA	KLRC4	0.178245	-0.192294	0.128815	-0.12785	0.000476207	0.00252801
resting	NKbr	RNA	KLRD1	0.0436079	0.263106	0.0316139	0.21956	0.00408697	0.014768
resting	NKbr	RNA	KLRF1	0.130526	-0.0144571	0.128622	-0.0147801	4.79096e-09	2.06011e-07
resting	NKbr	RNA	KLRG1	-0.105552	-0.00886321	-0.0499593	-0.00420738	0.628876	0.750766
resting	NKbr	RNA	KLRK1	0.320547	0.161838	0.304742	0.143208	1.36236e-07	2.6628e-06
resting	NKbr	RNA	KRAS	0.0538212	-0.0562958	0.0388552	-0.034025	0.400348	0.546506
resting	NKbr	RNA	LAG3	-0.614413	-0.152711	-0.0320647	-0.00716957	0.389675	NA
resting	NKbr	RNA	LAIR2	-0.529981	-0.438146	-0.471629	-0.351891	4.28941e-05	0.00037329
resting	NKbr	RNA	LAMP1	-0.0576424	-0.0671225	-0.0548426	-0.0646167	0.0708234	0.150763
resting	NKbr	RNA	LAMP3	-0.0568142	0.850148	-0.00240206	0.0457129	0.0867113	0.17671
resting	NKbr	RNA	LAP3	0.0318801	0.0938304	0.0245773	0.0727536	0.353669	0.500256
resting	NKbr	RNA	LAT2	-0.175908	0.00893089	-0.149542	0.0060879	0.00507497	0.0177418
resting	NKbr	RNA	LAT	0.0279271	-0.0393455	0.0193314	-0.0334997	0.35907	0.504576
resting	NKbr	RNA	LAYN	-1.41074	-0.536682	-0.00360382	-0.00156795	0.757082	NA
resting	NKbr	RNA	LCK	0.0583616	0.11185	0.0506666	0.0982569	0.0674334	0.144261
resting	NKbr	RNA	LCP2	0.0582367	0.0806725	0.0506775	0.0706384	0.173857	0.304701
resting	NKbr	RNA	LEF1	0.111208	-0.0416227	0.097058	-0.0349127	0.00244624	0.00927051
resting	NKbr	RNA	LGALS1	-0.099139	-0.0754509	-0.0391423	-0.0310143	0.76075	0.847467
resting	NKbr	RNA	LGALS3	0.773843	0.13028	0.736749	0.0581439	8.51708e-12	1.22078e-09
resting	NKbr	RNA	LGALS9	0.00795617	-0.111581	0.0052696	-0.077445	0.283537	0.422971
resting	NKbr	RNA	LIF	0.0954704	0.116567	0.0176431	0.0184927	0.888374	0.917547
resting	NKbr	RNA	LILRA1	-0.578251	0	0.000702192	-0.000215842	1	NA
resting	NKbr	RNA	LILRA2	0.576552	0.367492	0.336639	0.0707129	0.0336004	0.0820919
resting	NKbr	RNA	LILRB1	-1.86681	-0.948199	-0.0244788	-0.0116881	0.137179	NA
resting	NKbr	RNA	LILRB2	-1.00072	0.399027	0.000114007	0.0010037	0.967201	NA
resting	NKbr	RNA	LILRB4	-0.528248	0.0167456	0.000838177	0.000257574	1	NA
resting	NKbr	RNA	LITAF	0.00895192	-0.207119	0.00860071	-0.175351	0.00441208	0.0155508
resting	NKbr	RNA	LRP12	-0.629627	0.0198868	-0.0507877	0.0018628	0.162278	0.288345
resting	NKbr	RNA	LRRC32	0.185383	0.0580356	0.00230248	0.000414743	0.973795	NA
resting	NKbr	RNA	LRRFIP1	0.0236974	-0.23357	0.01028	-0.0989229	0.172587	0.304701
resting	NKbr	RNA	LRRN3	-0.596046	0.437154	0.000310526	0.00065831	0.984961	NA
resting	NKbr	RNA	LTA	0.318063	0.0609393	0.227277	0.0277479	0.01568	0.0446516
resting	NKbr	RNA	LTB	0.222425	0.397508	0.155159	0.334841	0.00205558	0.00818425
resting	NKbr	RNA	MAF.meta	-0.130645	0.163103	-0.069523	0.083702	0.0328974	0.0820919
resting	NKbr	RNA	MAPK1	-0.0131604	-0.0866752	-0.00838873	-0.0530416	0.609472	0.73616
resting	NKbr	RNA	MCM2	-1.21238	-0.47107	-1.15417	-0.269446	4.11282e-10	3.53703e-08
resting	NKbr	RNA	MCM4	-1.31943	-0.491331	-1.05133	-0.0379036	0.00239956	0.00921258
resting	NKbr	RNA	MIR222HG	-0.248416	0.0239368	-0.0327312	0.00280923	0.566174	0.695585
resting	NKbr	RNA	MIR4435.2HG	-0.584071	-0.220651	-0.0707731	-0.0195987	0.192538	0.322384
resting	NKbr	RNA	MKI67	-1.15386	-0.0460733	-0.997554	-0.00573195	3.95661e-05	0.000354446
resting	NKbr	RNA	MYB	-0.67941	-0.109289	-0.0622645	-0.00789258	0.138178	0.256592
resting	NKbr	RNA	MYC	0.138358	0.418796	0.114652	0.396768	1.28104e-09	6.88561e-08
resting	NKbr	RNA	NAMPT	0.0761853	0.0923135	0.0390454	0.0439966	0.700762	0.803541
resting	NKbr	RNA	NCAM1	0.0628394	-0.0360046	0.0394255	-0.0201754	0.53219	0.663783
resting	NKbr	RNA	NCEH1	-0.174301	-0.318575	-0.0762629	-0.137436	0.159512	0.284606
resting	NKbr	RNA	NCR1	-0.0412491	-0.220086	-0.0243338	-0.145458	0.0983548	0.195799
resting	NKbr	RNA	NCR3	-0.0405157	-0.0580797	-0.0344065	-0.0487534	0.53879	0.667511
resting	NKbr	RNA	NEAT1	0.0884623	0.182894	0.0782655	0.169566	0.000840133	0.00396986
resting	NKbr	RNA	NFAT5	-0.0420519	-0.0254125	-0.0194109	-0.010895	0.941118	0.948429
resting	NKbr	RNA	NFATC1	-0.0492503	0.00694878	-0.0250197	0.00322759	0.849134	0.903782
resting	NKbr	RNA	NFATC2	0.0745619	0.10947	0.0680637	0.0977483	0.063267	0.136486
resting	NKbr	RNA	NFKB1	-0.0226085	0.00542912	-0.0174714	0.00589347	0.865661	0.91458
resting	NKbr	RNA	NFKB2	-0.00312722	-0.0963679	-0.000151576	-0.029675	0.805563	0.872524
resting	NKbr	RNA	NFKBIA	0.114229	-0.57011	0.0394286	-0.458294	0.000105946	0.000759279
resting	NKbr	RNA	NFKBIZ	0.0699326	-0.688734	0.0270777	-0.610889	1.64713e-06	2.52953e-05
resting	NKbr	RNA	NINJ2	-0.136672	-0.139233	-0.073509	-0.0651274	0.427099	0.573914
resting	NKbr	RNA	NKG7	0.029503	-0.118059	0.0268819	-0.110203	0.000129445	0.000856332
resting	NKbr	RNA	NOTCH1	-0.0276288	0.0358489	-0.0146545	0.0156748	0.840089	0.896373
resting	NKbr	RNA	NR3C1.meta	-0.0528463	-0.0181289	-0.0480837	-0.0161495	0.504507	0.645649
resting	NKbr	RNA	NR4A1	-0.0927084	-0.7039	-0.0130675	-0.156429	0.0393549	0.0924732
resting	NKbr	RNA	NR4A3	0.632521	0.295167	0.54535	0.106354	0.00028372	0.00169444
resting	NKbr	RNA	NRROS	0.00868174	0.00294477	0.00240415	0.000571493	0.99784	0.99784
resting	NKbr	RNA	NT5E	-0.152823	0.0695432	-0.00741579	0.00385211	0.894928	NA
resting	NKbr	RNA	OAS1	0.247608	0.944068	0.0366939	0.741245	0.00193018	0.0078798
resting	NKbr	RNA	ORMDL3	0.0955998	0.0029585	0.0654225	0.00279008	0.383334	0.530012
resting	NKbr	RNA	OSM	0.222208	0.00818156	0.0740861	0.00211216	0.333529	0.479265
resting	NKbr	RNA	OTUD1	0.371936	-0.0194318	0.0737269	-0.0018859	0.179089	0.308746
resting	NKbr	RNA	PALLD	-0.883684	-0.332573	-0.124551	-0.0290486	0.0378874	0.0905087
resting	NKbr	RNA	PASK	-0.156493	-0.137536	-0.090285	-0.0685168	0.322412	0.466792
resting	NKbr	RNA	PCID2	-0.0713118	0.162866	-0.042209	0.111694	0.0297763	0.0753166
resting	NKbr	RNA	PCLAF	-1.69853	-0.656537	-1.60787	-0.13451	1.10809e-08	3.97064e-07
resting	NKbr	RNA	PCNA	-1.11648	-0.441321	-1.06294	-0.269547	9.71743e-10	5.96928e-08
resting	NKbr	RNA	PDCD1	-1.24385	-0.00088258	-0.000225898	0.000306288	0.979072	NA
resting	NKbr	RNA	PDCL3	0.0317109	-0.148864	0.0230638	-0.112155	0.0365411	0.0887723
resting	NKbr	RNA	PDIA4	-0.218811	-0.0662764	-0.183431	-0.0445291	0.010897	0.0339545
resting	NKbr	RNA	PDIA6	-0.2143	0.104639	-0.189024	0.0791511	2.7918e-06	4.00158e-05
resting	NKbr	RNA	PDPR	-0.0182189	-0.112817	-0.014264	-0.0871041	0.184735	0.315222
resting	NKbr	RNA	PECAM1	-0.0505062	0.0891976	-0.0263309	0.0444866	0.44029	0.582537
resting	NKbr	RNA	PFN1	-0.100146	-0.0991738	-0.0951164	-0.0939054	0.000683529	0.00345785
resting	NKbr	RNA	PGM1	-0.0383094	-0.0332803	-0.0292512	-0.0236509	0.790276	0.858128
resting	NKbr	RNA	PIK3CG	0.0570404	0.234714	0.0404285	0.197079	0.00698039	0.0234497
resting	NKbr	RNA	PIK3IP1	0.0340753	-0.362983	0.0171252	-0.291678	0.00132803	0.005654
resting	NKbr	RNA	PIM2	-0.0860823	0.243589	-0.0698181	0.218349	4.51239e-07	8.0847e-06
resting	NKbr	RNA	PMCH	-0.186444	0.119601	0.000854129	4.6018e-05	1	NA
resting	NKbr	RNA	POU2AF1	0.845871	0.384726	0.0225762	0.00872512	0.413741	NA
resting	NKbr	RNA	POU2F2.meta	-0.140074	-0.159606	-0.0757641	-0.0759668	0.377586	0.523749
resting	NKbr	RNA	PPARG	0	0.0456854	-0.000249804	0.000344472	0.971296	NA
resting	NKbr	RNA	PRDM1.meta	0.0510037	-0.239187	0.0213779	-0.118407	0.0795131	0.164303
resting	NKbr	RNA	PRF1	-0.123518	0.0630321	-0.0833025	0.039512	0.106607	0.208367
resting	NKbr	RNA	PSEN1	0.118757	0.201606	0.0735537	0.130557	0.174317	0.304701
resting	NKbr	RNA	PTEN	0.0243139	-0.0797131	0.0144582	-0.044631	0.574527	0.703837
resting	NKbr	RNA	PTGDR2	-0.642985	0.133744	-0.00193781	0.000899153	0.880429	NA
resting	NKbr	RNA	PTPN11	-0.0396501	0.116149	-0.0241759	0.0749704	0.154452	0.281417
resting	NKbr	RNA	PTPN22	-0.0721246	-0.0204192	-0.0545778	-0.0140746	0.522568	0.658599
resting	NKbr	RNA	PTPN2	0.0738168	-0.00833852	0.056829	-0.00561418	0.418867	0.564617
resting	NKbr	RNA	PTPN6	0.0960737	0.293957	0.0732619	0.264078	0.000171652	0.00111421
resting	NKbr	RNA	PTTG1	-0.655422	-0.290871	-0.37979	-0.0471991	0.0300626	0.075596
resting	NKbr	RNA	PTTG2	-0.33849	-0.281354	-0.102043	-0.0672891	0.212968	0.348198
resting	NKbr	RNA	PYCR1	-0.472206	-0.227567	-0.0243672	-0.00995782	0.628698	NA
resting	NKbr	RNA	RAB27A.meta	-0.139258	-0.0478886	-0.119117	-0.0358667	0.0485841	0.108808
resting	NKbr	RNA	RAF1	-0.0980992	-0.101277	-0.0805201	-0.0801449	0.175987	0.305759
resting	NKbr	RNA	RARA	0.13407	0.110951	0.019106	0.0137343	0.882711	0.917547
resting	NKbr	RNA	RARB	-0.821227	0.0440724	-0.00124491	0.000489708	0.905063	NA
resting	NKbr	RNA	RASGRP1	0.0884307	0.0863272	0.0474088	0.0414172	0.677343	0.785061
resting	NKbr	RNA	RBMS1.meta	0.0169369	-0.0420267	0.0161171	-0.038465	0.283025	0.422971
resting	NKbr	RNA	RBPJ	-0.00553694	-0.0422021	-0.00377039	-0.0226559	0.862039	0.912997
resting	NKbr	RNA	RELA	-0.00949656	-0.028483	-0.00634059	-0.0216432	0.883341	0.917547
resting	NKbr	RNA	RELB	0.183948	-0.144125	0.0167845	-0.00951747	0.668197	0.778658
resting	NKbr	RNA	REL.meta	-0.121365	-0.0865379	-0.0865812	-0.0591734	0.273531	0.411252
resting	NKbr	RNA	RERE	-0.221394	-0.280433	-0.154263	-0.20191	0.0262702	0.0672391
resting	NKbr	RNA	RGS1	0.0712894	-0.531842	0.0284214	-0.449503	5.25166e-05	0.000426078
resting	NKbr	RNA	RORA.meta	-0.0326406	-0.240139	-0.0209541	-0.187026	0.0194011	0.0531366
resting	NKbr	RNA	RORC	-0.0937576	0.228085	-0.0145518	0.0363162	0.404681	0.548521
resting	NKbr	RNA	RTKN2	-0.747923	-0.16087	-0.0249524	-0.00503887	0.417657	NA
resting	NKbr	RNA	RUNX1.meta	-0.0744855	0.0412518	-0.0359165	0.0165518	0.630259	0.750766
resting	NKbr	RNA	RUNX3	0.0158977	-0.141071	0.0121356	-0.120264	0.00783536	0.0255243
resting	NKbr	RNA	S100A10	0.0666299	-0.0871324	0.058135	-0.0773383	0.00238701	0.00921258
resting	NKbr	RNA	S1PR1	0.0473852	0.0124046	0.0343467	0.00699022	0.777738	0.85096
resting	NKbr	RNA	SATB1.meta	-0.0550887	-0.0750665	-0.0494767	-0.0659133	0.234991	0.374244
resting	NKbr	RNA	SELL	0.148014	0.076685	0.14441	0.0701	8.64412e-06	0.000109323
resting	NKbr	RNA	SELPLG	0.0998923	0.218466	0.0692214	0.181475	0.0246552	0.0638659
resting	NKbr	RNA	SEMA7A	0.234872	0.49249	0.137941	0.418355	0.00104229	0.00477075
resting	NKbr	RNA	SGK1	0.301878	0.00543639	0.202015	0.00205802	0.0173243	0.0483731
resting	NKbr	RNA	SH2B3	-0.0266789	-0.0326542	-0.0235013	-0.0268257	0.855488	0.908296
resting	NKbr	RNA	SIRPG	0.235457	0.115412	0.149749	0.0536475	0.120708	0.23162
resting	NKbr	RNA	SKAP2	0.140114	0.18373	0.104609	0.136905	0.0798591	0.164303
resting	NKbr	RNA	SLAMF1	-0.196615	-0.0612071	-0.0222833	-0.00652007	0.808522	0.873529
resting	NKbr	RNA	SLC25A37	-0.282562	-0.287338	-0.110807	-0.0897718	0.19268	0.322384
resting	NKbr	RNA	SLC2A3	-0.0283451	-0.177514	-0.0199139	-0.137318	0.0592633	0.130789
resting	NKbr	RNA	SLC38A7	-0.10148	-0.107843	-0.0305314	-0.0291041	0.811596	0.874652
resting	NKbr	RNA	SMAD2	-0.011534	0.0139172	-0.00863419	0.00989991	0.926135	0.939931
resting	NKbr	RNA	SMAD3	-0.156656	-0.285742	-0.109184	-0.224014	0.0195282	0.0531463
resting	NKbr	RNA	SNX10	-0.0800382	-0.00436857	-0.0384271	-0.00508771	0.737223	0.827692
resting	NKbr	RNA	SOCS1	-0.0820972	-0.568007	-0.0189517	-0.329447	0.0240548	0.0626883
resting	NKbr	RNA	SOCS2	-0.0803754	0.0510074	-0.037067	0.0211209	0.531784	0.663783
resting	NKbr	RNA	SOCS3	0.163003	-0.0364056	0.0258378	-0.00496659	0.70817	0.809875
resting	NKbr	RNA	SOCS4	-0.199677	-0.140089	-0.131648	-0.0748135	0.157971	0.284216
resting	NKbr	RNA	SOX4	-0.448419	-0.642037	-0.375935	-0.581796	5.24927e-06	7.28125e-05
resting	NKbr	RNA	SPI1	NA	NA	NA	NA	NA	NA
resting	NKbr	RNA	SPOCK2	-0.123073	-0.0648327	-0.0967215	-0.0468293	0.188703	0.319458
resting	NKbr	RNA	SPP1	-1.57769	-0.539447	-0.00112499	-0.000836814	0.957317	NA
resting	NKbr	RNA	STAT1	0.105225	0.416384	0.0379685	0.291139	0.0198617	0.053714
resting	NKbr	RNA	STAT3.meta	0.0382244	0.12252	0.0327841	0.107368	0.0416214	0.0967415
resting	NKbr	RNA	STAT4	0.00397528	-0.0567837	0.00155967	-0.0467678	0.458698	0.599514
resting	NKbr	RNA	STAT5A	0.0125538	0.185447	0.0102202	0.164283	0.00138479	0.00583783
resting	NKbr	RNA	STAT6	0.0219509	0.059245	0.0153261	0.0490613	0.518154	0.655312
resting	NKbr	RNA	TAGAP	0.135312	0.465526	0.0775823	0.410061	0.000125533	0.000843426
resting	NKbr	RNA	TAP1	0.0187339	0.126763	0.0127574	0.100059	0.105238	0.206631
resting	NKbr	RNA	TARP.refseq	-0.00519644	0.319711	-0.00662064	0.288547	1.71639e-05	0.000184512
resting	NKbr	RNA	TBX21	-0.0182216	0.0506312	-0.0132584	0.038891	0.491659	0.632975
resting	NKbr	RNA	TCF7	0.118411	0.0479897	0.092495	0.0338211	0.212503	0.348198
resting	NKbr	RNA	TGFB1	0.0697757	-0.0345299	0.0320261	-0.0134179	0.689953	0.795388
resting	NKbr	RNA	TGFB3	-0.202431	0.111707	-0.0497126	0.0223592	0.292974	0.431611
resting	NKbr	RNA	TGFBI	-0.538378	-0.58324	-0.0115158	-0.0127482	0.677725	NA
resting	NKbr	RNA	TGFBR2	-0.0848599	0.040976	-0.0693644	0.0311476	0.0752042	0.157998
resting	NKbr	RNA	TGFBR3	0.0494408	-0.151654	0.0380861	-0.121455	0.0102628	0.0326888
resting	NKbr	RNA	TGIF1	-0.100152	-0.185286	-0.0584648	-0.103261	0.272763	0.411252
resting	NKbr	RNA	THEMIS	-0.453891	-0.823993	-0.0560883	-0.0837926	0.0875071	0.177491
resting	NKbr	RNA	TIAF1	0.0515714	-0.0250398	0.0434022	-0.0207296	0.273106	0.411252
resting	NKbr	RNA	TIFA	0.0750037	0.122733	0.0388445	0.0614065	0.58862	0.717922
resting	NKbr	RNA	TIGIT	-0.158561	0.159013	-0.0577178	0.0551833	0.121583	0.23162
resting	NKbr	RNA	TK1	-2.05462	-0.845249	-1.98891	-0.638596	3.67527e-14	7.90184e-12
resting	NKbr	RNA	TLR2	-0.148036	-0.656889	-0.0231297	-0.136117	0.0634819	0.136486
resting	NKbr	RNA	TLR9	-1.04405	-0.474172	-0.000114816	-0.000628631	1	NA
resting	NKbr	RNA	TMUB2	0.0372994	-0.0869252	0.0320557	-0.0676173	0.123241	0.233452
resting	NKbr	RNA	TNFAIP3	-0.00956933	-0.769857	-0.00245169	-0.666965	4.34058e-05	0.00037329
resting	NKbr	RNA	TNFAIP8	-0.00252866	0.177074	-0.0028426	0.144306	0.0144659	0.042605
resting	NKbr	RNA	TNFRSF13C	-1.27178	-0.0990998	-0.00013964	8.77887e-05	0.987784	NA
resting	NKbr	RNA	TNFRSF18	-0.119735	-0.144603	-0.0541528	-0.0589892	0.540218	0.667511
resting	NKbr	RNA	TNFRSF1B	-0.110886	-0.0483904	-0.0900901	-0.0418869	0.176344	0.305759
resting	NKbr	RNA	TNFRSF25	-0.0503332	0.175935	-0.0177233	0.0582936	0.3366	0.479265
resting	NKbr	RNA	TNFRSF4	-0.282521	-0.0907543	-0.123663	-0.0259175	0.186178	0.31643
resting	NKbr	RNA	TNFRSF8	-0.315385	0.418617	0.000944197	0.000848487	0.997055	NA
resting	NKbr	RNA	TNFRSF9.meta	-0.274827	-0.102447	-0.0382746	-0.0114637	0.609335	0.73616
resting	NKbr	RNA	TNFSF10	0.290584	0.500184	0.235591	0.457423	6.35506e-06	8.53961e-05
resting	NKbr	RNA	TNFSF11	-0.0657292	-0.0302002	-0.0202861	-0.00924131	0.925504	0.939931
resting	NKbr	RNA	TNFSF13B	-0.160615	0.372792	-0.0344362	0.0935194	0.0333537	0.0820919
resting	NKbr	RNA	TNFSF13	-0.234044	-0.471476	-0.054595	-0.119963	0.147544	0.269975
resting	NKbr	RNA	TNFSF14	0.158835	0.738367	0.0381346	0.584582	0.00106195	0.00478341
resting	NKbr	RNA	TNFSF4	0.273254	0.727878	0.0512307	0.456478	0.0182069	0.0505095
resting	NKbr	RNA	TNFSF8	0.149369	-0.150026	0.00749757	-0.0035542	0.850948	NA
resting	NKbr	RNA	TNF	0.3785	0.016702	0.243019	0.005151	0.0162847	0.0460686
resting	NKbr	RNA	TOP2A	-1.49213	-0.567705	-1.37337	-0.0886313	1.88262e-06	2.79148e-05
resting	NKbr	RNA	TOX	-0.251231	-0.0909618	-0.203759	-0.0573184	0.0155922	0.0446516
resting	NKbr	RNA	TRAC	-0.0429744	0.0780496	-0.0356944	0.0688043	0.038764	0.0915854
resting	NKbr	RNA	TRAT1	0.00925077	-0.138723	0.00211765	-0.0304996	0.731482	0.825595
resting	NKbr	RNA	TRBC2	-0.0393831	-0.0689764	-0.0368576	-0.0642466	0.0758428	0.158313
resting	NKbr	RNA	TRDC	0.0497045	0.0886356	0.0417834	0.0760802	0.197206	0.326148
resting	NKbr	RNA	TRGV9	0.293965	0.0417245	0.0713156	0.00682173	0.300522	0.438048
resting	NKbr	RNA	TRIB2	0.0194553	0.0105216	0.0172562	0.00996896	0.888551	0.917547
resting	NKbr	RNA	TRPS1	-0.0508569	-0.204468	-0.00857315	-0.0282231	0.757973	0.847387
resting	NKbr	RNA	TSC22D3	0.0133251	-0.23392	0.00872543	-0.18919	0.00523267	0.0181455
resting	NKbr	RNA	TSHZ2	-0.927125	0.0594781	-0.000620065	5.18265e-05	0.968661	NA
resting	NKbr	RNA	TSPAN32	-0.00794115	-0.161307	-0.00707838	-0.148065	0.00011065	0.000772672
resting	NKbr	RNA	TSPAN5	-0.0521059	0.0397396	-0.0222693	0.0166618	0.783561	0.85299
resting	NKbr	RNA	TXK	0.0916124	0.0302453	0.0845475	0.0287956	0.0620834	0.136203
resting	NKbr	RNA	TYK2	-0.010783	-0.0230229	-0.00738488	-0.0193779	0.889807	0.917547
resting	NKbr	RNA	TYMS	-2.00715	-0.766722	-1.92815	-0.404937	1.53802e-11	1.65338e-09
resting	NKbr	RNA	UBASH3A	-0.0183721	-0.129937	-0.00449538	-0.0193652	0.869655	0.916548
resting	NKbr	RNA	UBE2C	-1.35906	-0.476996	-1.12585	-0.0431615	0.00104291	0.00477075
resting	NKbr	RNA	VNN2	0.0860674	-0.013335	0.0629659	-0.00921529	0.25003	0.39382
resting	NKbr	RNA	VPS13C	0.0203504	0.0256351	0.0175039	0.0209488	0.886216	0.917547
resting	NKbr	RNA	XBP1	0.0545586	0.266907	0.0488851	0.253247	7.05117e-09	2.75637e-07
resting	NKbr	RNA	XCL1.meta	0.208707	0.384421	0.166668	0.346289	7.87351e-05	0.000615566
resting	NKbr	RNA	XCL2	0.245933	0.120368	0.22293	0.0974315	0.000382558	0.00216447
resting	NKbr	RNA	YBX3	0.151117	0.0236088	0.0661937	0.0087685	0.442965	0.584279
resting	NKbr	RNA	ZAP70	-0.055454	-0.0844588	-0.0474724	-0.0711718	0.263767	0.405071
resting	NKbr	RNA	ZBED2	NA	NA	NA	NA	NA	NA
resting	NKbr	RNA	ZBTB16	-0.0741591	-0.393761	-0.0588864	-0.371276	1.95992e-08	5.78145e-07
resting	NKbr	RNA	ZBTB32	-1.11553	-0.552521	-0.000294676	-0.000546604	0.990518	NA
resting	NKbr	RNA	ZEB2.meta	-0.467671	-0.394757	-0.417006	-0.321216	5.09401e-05	0.000426078
resting	NKbr	RNA	ZFP36L1	0.193609	0.151661	0.174569	0.128748	0.00194246	0.0078798
resting	NKbr	RNA	ZFP36L2	0.0660971	-0.22381	0.0391895	-0.164688	0.00988247	0.0317124
resting	NKbr	RNA	ZNF165	-0.916578	0.242752	-0.0503654	0.0128057	0.0338962	NA
resting	NKbr	RNA	ZNF26	-0.190254	-0.126133	-0.117218	-0.060497	0.221039	0.357319
resting	NKbr	RNA	ZNF292	0.0109214	0.10295	0.00418254	0.0273788	0.831132	0.889021
resting	NKbr	RNA	ZNF462	-0.114468	-0.290038	-0.00761713	-0.016277	0.822593	0.883355
resting	NKbr	RNA	ZNF683	-0.276131	-0.0522522	-0.136692	-0.016641	0.137135	0.256383
resting	NKbr	Protein	CD101.CD101.Ab	0.123695	0.0508836	0.108491	0.0277258	0.105348	0.142658
resting	NKbr	Protein	ICAM2.CD102.Ab	-0.272225	-0.135941	-0.258065	-0.0978615	1.04051e-05	5.20257e-05
resting	NKbr	Protein	ITGAE.CD103.Ab	0.134982	0.139595	0.114728	0.0743362	0.10258	0.141866
resting	NKbr	Protein	KIT.CD117.YB5.B8.Ab	0.0507485	0.104608	0.0514871	0.0695646	0.186055	0.228908
resting	NKbr	Protein	IFNGR1.CD119.Ab	-0.121929	-0.0586283	-0.113431	-0.0483425	0.00408394	0.00804412
resting	NKbr	Protein	ITGAM.CD11b.M1.70.Ab	-0.36545	-0.229717	-0.341853	-0.173604	7.11238e-06	3.85254e-05
resting	NKbr	Protein	ITGAX.CD11c.B.LY6.Ab	-0.401438	-0.249605	-0.378197	-0.196284	9.2763e-07	6.0296e-06
resting	NKbr	Protein	IL2RB.CD122.Ab	-0.295417	-0.224936	-0.276559	-0.184505	1.59877e-05	7.42284e-05
resting	NKbr	Protein	IL6R.CD126.Ab	0.103433	0.0552918	0.0964402	0.0419678	0.0243962	0.0396439
resting	NKbr	Protein	IL7R.CD127.Ab	-0.416189	-0.121215	-0.4062	-0.0894846	2.02566e-15	6.58339e-14
resting	NKbr	Protein	TNFRSF4.CD134.ACT35.Ab	0.130898	0.0445156	0.125011	0.0315483	0.00533774	0.00991295
resting	NKbr	Protein	TNFRSF9.CD137.Ab	0.0747684	0.0193467	0.0791354	0.016846	0.0199875	0.0341891
resting	NKbr	Protein	CTLA4.CD152.Ab	0.137878	-0.136046	0.0794683	-0.0219945	0.186648	0.228908
resting	NKbr	Protein	CD40LG.CD154.Ab	0.136292	0.0751313	0.12684	0.0589603	0.000652879	0.00169749
resting	NKbr	Protein	KLRB1.CD161.DX12.Ab	-0.243291	-0.0628807	-0.236063	-0.0466575	2.37612e-08	1.86663e-07
resting	NKbr	Protein	FCGR3A.CD16.3G8.Ab	-0.647241	-0.3896	-0.611768	-0.312383	2.58457e-08	1.86663e-07
resting	NKbr	Protein	CXCR3.CD183.Ab	-0.313738	-0.273275	-0.274654	-0.190572	0.00149912	0.0033601
resting	NKbr	Protein	CXCR4.CD184.Ab	0.236481	0.0899359	0.173388	0.0191627	0.146014	0.189819
resting	NKbr	Protein	CCR4.CD194.Ab	0.148457	0.0519156	0.143103	0.0385482	0.000148657	0.000498121
resting	NKbr	Protein	CCR5.CD195.2D7.Ab	0.157494	0.0265087	0.148462	0.0163451	0.00155664	0.00337272
resting	NKbr	Protein	CCR6.CD196.Ab	0.10796	0.0643219	0.0989837	0.0408379	0.092846	0.134111
resting	NKbr	Protein	CCR7.CD197.Ab	0.0360496	0.0342474	0.0337244	0.0268801	0.500584	0.542299
resting	NKbr	Protein	IL12RB1.CD212.Ab	-0.402926	-0.195946	-0.39016	-0.162324	2.57558e-11	5.58042e-10
resting	NKbr	Protein	IL15RA.CD215.Ab	0.0347234	-0.0641472	0.0279612	-0.0249308	0.480209	0.529044
resting	NKbr	Protein	CR2.CD21.B.LY4.Ab	0.105313	-0.0189613	0.0825339	-0.00677825	0.25291	0.298894
resting	NKbr	Protein	CD226.CD226.Ab	-0.250147	-0.163329	-0.245728	-0.145996	2.43892e-09	2.64216e-08
resting	NKbr	Protein	IL2RA.CD25.Ab	0.0298752	0.129645	0.0225676	0.0466269	0.367448	0.424717
resting	NKbr	Protein	DPP4.CD26.Ab	0.606523	0.139472	0.59477	0.097886	4.02521e-26	2.61639e-24
resting	NKbr	Protein	BTLA.CD272.Ab	0.163314	0.252356	0.104146	0.0566046	0.182719	0.228908
resting	NKbr	Protein	PDCD1LG2.CD273.Ab	0.159475	0.0522699	0.153234	0.0385202	0.000161314	0.000499305
resting	NKbr	Protein	CD274.CD274.Ab	0.0475531	0.0235971	0.042762	0.0129977	0.142171	0.188594
resting	NKbr	Protein	ICOSLG.CD275.Ab	0.237633	0.0801608	0.219543	0.039839	0.000638825	0.00169749
resting	NKbr	Protein	ICOS.CD278.Ab	0.00583386	-0.0460298	0.00511773	-0.0282879	0.529487	0.564207
resting	NKbr	Protein	PDCD1.CD279.Ab	0.279625	0.0702377	0.244407	0.0240573	0.00494097	0.00944597
resting	NKbr	Protein	CD28.CD28.CD28.2.Ab	-0.00726684	-0.0173748	-0.00621131	-0.00921382	0.947921	0.947921
resting	NKbr	Protein	PECAM1.CD31.WM59.Ab	-0.171676	-0.0659037	-0.162589	-0.0452457	0.00102925	0.00247783
resting	NKbr	Protein	NCR1.CD335.Ab	-0.135048	-0.110476	-0.124679	-0.0780106	0.0240077	0.0396439
resting	NKbr	Protein	CD38.CD38.Ab	-0.287912	-0.211549	-0.258649	-0.139494	0.00121017	0.00280932
resting	NKbr	Protein	ENTPD1.CD39.Ab	0.0749801	-0.00554201	0.0260473	-0.000370882	0.922575	0.93699
resting	NKbr	Protein	CD40.CD40.Ab	0.213224	0.154532	0.175976	0.0484101	0.0712343	0.110244
resting	NKbr	Protein	PTPRC.CD45RA.HI100.Ab	0.258535	0.0767187	0.240824	0.0407404	0.000153268	0.000498121
resting	NKbr	Protein	PTPRC.CD45RO.Ab	0.150126	0.15063	0.116832	0.0540692	0.20765	0.249949
resting	NKbr	Protein	CD46.CD46.Ab	-0.191942	0.00223476	-0.181468	0.00138756	5.04266e-05	0.000218515
resting	NKbr	Protein	ITGA1.CD49a.Ab	0.0962448	0.123785	0.0907737	0.100181	0.0153911	0.0270384
resting	NKbr	Protein	ITGA2.CD49b.Ab	0.224898	0.0939497	0.205432	0.0493346	0.00317434	0.00644788
resting	NKbr	Protein	ITGA4.CD49d.Ab	0.155014	0.0255162	0.147263	0.0171288	0.000795932	0.00198983
resting	NKbr	Protein	CD4.CD4.SK3.Ab	-0.0350236	0.06392	-0.0295272	0.0298508	0.378152	0.424717
resting	NKbr	Protein	NCAM1.CD56.NCAM16.2.Ab	-0.0187204	0.0140603	-0.0173427	0.00927315	0.773573	0.79813
resting	NKbr	Protein	SELL.CD62L.DREG.56.Ab	0.22011	0.0884086	0.174522	0.0243893	0.101639	0.141866
resting	NKbr	Protein	CD69.CD69.Ab	-0.619567	-0.161588	-0.575252	-0.0372869	1.29239e-06	7.63688e-06
resting	NKbr	Protein	NT5E.CD73.Ab	-0.133105	0.0294182	-0.0883607	0.00600141	0.378978	0.424717
resting	NKbr	Protein	CD80.CD80.Ab	0.135572	0.0542329	0.131738	0.0437291	8.23784e-05	0.000314976
resting	NKbr	Protein	CD86.CD86.2331.Ab	0.141345	-0.00346247	0.120074	-0.00182396	0.0862422	0.130366
resting	NKbr	Protein	CD8A.CD8.RPA.T8.Ab	0.397369	0.0619606	0.380726	0.0307524	4.93666e-10	8.02208e-09
resting	NKbr	Protein	KLRD1.CD94.Ab	-0.218871	-0.145398	-0.205093	-0.109113	0.000347136	0.000981035
resting	NKbr	Protein	FAS.CD95.Ab	-0.172951	-0.174981	-0.155548	-0.127813	0.00875101	0.0158004
resting	NKbr	Protein	CXCR5.CXCR5.Ab	0.191122	0.142821	0.164656	0.0634275	0.0469823	0.0744841
resting	NKbr	Protein	LRRC32.GARP.Ab	0.0857601	0.0557113	0.0793483	0.0416827	0.091258	0.134111
resting	NKbr	Protein	TNFRSF18.GITR.Ab	-0.293898	-0.160675	-0.285047	-0.138248	6.79036e-10	8.82747e-09
resting	NKbr	Protein	CD74.HLA.DR.Ab	-0.0873919	-0.0276852	-0.0667132	-0.00848695	0.631611	0.662173
resting	NKbr	Protein	ITGB7.ITGB7.Ab	-0.243011	-0.056906	-0.226829	-0.0304428	0.000174287	0.000514939
resting	NKbr	Protein	LAG3.LAG.3.Ab	0.108472	0.0450531	0.100845	0.0368374	0.00226756	0.00475457
resting	NKbr	Protein	TRDV2.TCR.Vdelta2.Ab	0.196525	0.0954517	0.187369	0.0687494	0.000104262	0.000376502
resting	NKbr	Protein	TRGV9.TCR.Vgamma9.Ab	0.168791	-0.0182081	0.157917	-0.0126002	7.63159e-05	0.000310033
resting	NKbr	Protein	HAVCR2.Tim3.Ab	-0.429123	-0.215305	-0.4115	-0.169034	3.27385e-09	3.04e-08
resting	NKdim	RNA	ABL2	-0.0319141	-0.17162	-0.000272	-0.0941086	0.30851	0.567222
resting	NKdim	RNA	AC013264.2.gencode	0.0921794	-0.055109	0.000130641	-0.0123938	0.865745	0.942431
resting	NKdim	RNA	ADAM10	-0.0520778	0.106661	-0.00213157	0.0920611	0.00654111	0.0332033
resting	NKdim	RNA	ADAM17	-0.0175325	-0.054294	-0.000571124	-0.0350973	0.805378	0.924107
resting	NKdim	RNA	ADA	0.0603467	0.117271	0.00112433	0.0931954	0.16792	0.394063
resting	NKdim	RNA	AFF3	-0.36595	0.30291	-3.22697e-05	0.00529611	0.772176	0.908328
resting	NKdim	RNA	AGPAT4	-0.032937	-0.0268519	-0.000278763	-0.012775	0.950636	0.98138
resting	NKdim	RNA	AHR	0.0775933	0.0424339	0.000308358	0.0122043	0.890447	0.955951
resting	NKdim	RNA	AIM2	0.594775	-0.00786578	2.07548e-05	-0.000608462	0.88023	NA
resting	NKdim	RNA	AIRE	0	0.380735	-1.26196e-06	0.000315025	0.982638	NA
resting	NKdim	RNA	AKAP11	0.00681164	0.0480511	0.000243104	0.0391869	0.665852	0.857734
resting	NKdim	RNA	AKAP12.meta	-0.540042	-0.26221	-5.32763e-05	-0.00355558	0.847041	0.936153
resting	NKdim	RNA	ANK3	-0.00461561	0.0363319	-4.52778e-06	0.00369536	0.990858	0.995931
resting	NKdim	RNA	ANPEP	-0.752076	-0.706077	-6.05633e-06	-0.0011182	0.940528	NA
resting	NKdim	RNA	ANXA1	0.00566979	0.00997519	0.00051718	0.00657026	0.943813	0.98138
resting	NKdim	RNA	ANXA5	-0.0370042	0.102448	-0.000556957	0.0676463	0.254106	0.496516
resting	NKdim	RNA	AOAH	0.110084	0.0507536	0.00270924	0.0329051	0.231072	0.469177
resting	NKdim	RNA	APOBEC3G	0.103238	0.322537	0.00149723	0.282698	0.000665681	0.00634434
resting	NKdim	RNA	AREG	-0.207106	-2.06286	-0.000120198	-1.8776	4.52628e-06	0.000124339
resting	NKdim	RNA	ARL4C	-0.127148	-0.207584	-0.00323644	-0.179981	0.00585511	0.031072
resting	NKdim	RNA	ATF6B	0.00549139	-0.0358243	0.000874391	-0.0323528	0.39683	0.657162
resting	NKdim	RNA	AURKB	0.58559	0.634429	0.000431888	0.0580386	0.180166	0.410426
resting	NKdim	RNA	B3GAT1	-0.142258	-0.142191	-0.00309988	-0.104566	0.121201	0.310995
resting	NKdim	RNA	B3GNT5	-0.711111	-0.390477	-3.09242e-06	-0.000657836	0.982553	NA
resting	NKdim	RNA	BACH2.meta	0.00429695	0.0731573	5.80182e-05	0.0421715	0.682556	0.861497
resting	NKdim	RNA	BANP	0.208023	0.0544716	0.000725151	0.0166542	0.445977	0.709931
resting	NKdim	RNA	BATF3	0.790784	-0.269429	0.000115269	-0.00438014	0.395724	0.657162
resting	NKdim	RNA	BATF	0.105963	0.349158	0.000973128	0.284251	0.00511993	0.0295186
resting	NKdim	RNA	BAX	0.0164511	-0.140952	0.000851826	-0.129769	0.000900383	0.00793357
resting	NKdim	RNA	BCL11B	0.00337893	0.0902746	4.42909e-05	0.0724332	0.226891	0.464612
resting	NKdim	RNA	BCL2A1	0.113471	0.0677663	0.000659912	0.0272949	0.68873	0.864005
resting	NKdim	RNA	BCL2L1	0.012552	0.129325	0.000211003	0.0928673	0.221371	0.457434
resting	NKdim	RNA	BCL2	-0.36865	-0.0262834	-0.301717	-0.0141558	0.000271662	0.00302063
resting	NKdim	RNA	BCL6	-0.355191	-0.666012	-0.00106534	-0.532434	0.00295084	0.0212007
resting	NKdim	RNA	BHLHE40	0.0360044	-0.236019	0.00057125	-0.191545	0.00196916	0.0149345
resting	NKdim	RNA	BIN2	0.0408312	-0.0867032	0.00429677	-0.0925544	0.000265525	0.00302063
resting	NKdim	RNA	BIRC3	-0.0300008	-0.0578878	-0.000136886	-0.0193219	0.935413	0.977265
resting	NKdim	RNA	BTG1	-0.0168225	-0.29979	-0.000298201	-0.266871	0.000103822	0.00142603
resting	NKdim	RNA	BTG2	0.00799565	-0.629102	5.1102e-05	-0.572122	7.21228e-07	3.06194e-05
resting	NKdim	RNA	BTLA	0.2103	0.687964	4.8918e-05	0.0143435	0.638497	0.833484
resting	NKdim	RNA	C10orf54	-0.055293	-0.0705862	-0.0025194	-0.0607823	0.29306	0.554086
resting	NKdim	RNA	C2CD4A	NA	NA	NA	NA	NA	NA
resting	NKdim	RNA	C3	-0.155757	0.27863	3.21162e-06	-9.49058e-05	1	NA
resting	NKdim	RNA	CARD16	0.0467876	0.0891698	0.00100792	0.0671616	0.46906	0.729395
resting	NKdim	RNA	CASP3	-0.0538919	-0.0552512	-0.00088113	-0.0375588	0.736649	0.888305
resting	NKdim	RNA	CASP5	-0.788208	-0.237962	-2.89028e-06	-0.000479762	0.972141	NA
resting	NKdim	RNA	CBLB	-0.0407717	-0.0806818	-0.000470379	-0.0587335	0.546027	0.789457
resting	NKdim	RNA	CCL1	NA	NA	NA	NA	NA	NA
resting	NKdim	RNA	CCL20	-0.266728	0.0505568	-5.73342e-05	0.00152691	0.88053	0.949671
resting	NKdim	RNA	CCL2	-0.491202	-0.0909053	-3.38058e-06	-0.000362004	0.992181	NA
resting	NKdim	RNA	CCL3	0.236165	0.128119	0.00268527	0.0770463	0.0465108	0.147759
resting	NKdim	RNA	CCL4L2	0.156305	0.501536	0.000586802	0.372908	0.00977061	0.04753
resting	NKdim	RNA	CCL4	0.214922	0.289162	0.00231906	0.22985	0.0109123	0.0520002
resting	NKdim	RNA	CCL5	0.0722475	-0.0250752	0.0302976	-0.0235291	0.00169874	0.0134459
resting	NKdim	RNA	CCNB1	0.0638173	0.252553	0.000193212	0.0731034	0.394643	0.657162
resting	NKdim	RNA	CCND2	0.031552	0.28593	0.0011131	0.268575	8.00714e-08	9.34834e-06
resting	NKdim	RNA	CCR10	-0.517845	-1.51696	-0.000123668	-0.038457	0.0936095	0.252692
resting	NKdim	RNA	CCR1	0.525865	0.611646	0.000831451	0.174509	0.0429797	0.141349
resting	NKdim	RNA	CCR2	0.219489	0.225081	0.000184674	0.0189709	0.776259	0.910837
resting	NKdim	RNA	CCR3	-0.383423	0.0669808	-5.62864e-06	0.000509436	0.972896	NA
resting	NKdim	RNA	CCR4	0.165495	1.20022	2.11087e-05	0.00963537	0.481537	0.729395
resting	NKdim	RNA	CCR5	-0.464006	0.550873	-0.000848773	0.271261	3.59122e-05	0.000621149
resting	NKdim	RNA	CCR6.meta	-0.28791	-0.0417824	-0.000235468	-0.00372693	0.682013	0.861497
resting	NKdim	RNA	CCR7	0.0339146	-0.185304	0.000152406	-0.109115	0.117865	0.307502
resting	NKdim	RNA	CCR8	-0.383618	0.371783	-4.76473e-06	0.00053773	0.953667	NA
resting	NKdim	RNA	CCR9	0.869646	0.827216	0.000130658	0.0129052	0.478287	0.729395
resting	NKdim	RNA	CD14	-0.0494947	0.584402	-1.31009e-05	0.0220631	0.466114	0.729395
resting	NKdim	RNA	CD160	0.12676	-0.0110883	0.00185915	-0.00618688	0.188057	0.414556
resting	NKdim	RNA	CD19	0.188314	0.807927	1.02183e-05	0.00164602	0.936496	NA
resting	NKdim	RNA	CD1C	-0.53834	-0.207576	-3.52879e-06	-0.000414341	0.991909	NA
resting	NKdim	RNA	CD200	0.641796	-0.107997	3.08924e-05	-0.000585693	0.793512	NA
resting	NKdim	RNA	CD226	0.0734567	0.131248	0.000653747	0.0713803	0.510656	0.758719
resting	NKdim	RNA	CD244	0.0150335	0.0291878	0.000945857	0.0253282	0.729169	0.886775
resting	NKdim	RNA	CD247	-0.0736037	0.0118697	-0.00519906	0.00919331	0.0638745	0.183002
resting	NKdim	RNA	CD24	-0.276254	0.492851	-5.11873e-06	0.0012262	0.929849	NA
resting	NKdim	RNA	CD274	0.0989853	0.286754	0.000262629	0.0767985	0.366701	0.629593
resting	NKdim	RNA	CD27	0.240225	0.0992387	0.00319357	0.0587517	0.0236951	0.0914514
resting	NKdim	RNA	CD28	-0.00873288	-0.0941278	-2.02634e-05	-0.0189685	0.900959	0.959776
resting	NKdim	RNA	CD2	0.0701176	0.185437	0.000825416	0.141828	0.0863011	0.234318
resting	NKdim	RNA	CD300A	0.00635253	0.173991	-6.47957e-05	0.153552	0.00581445	0.031072
resting	NKdim	RNA	CD300LF	0.238202	0.14156	9.47633e-06	0.000318735	0.982044	NA
resting	NKdim	RNA	CD33	0.104677	-0.104819	3.5795e-05	-0.00426336	0.924752	0.970179
resting	NKdim	RNA	CD37	-0.0131883	-0.143513	-0.00100856	-0.134738	0.00012551	0.00167466
resting	NKdim	RNA	CD38	0.140605	-0.123143	0.00255115	-0.0872721	0.00328713	0.0232538
resting	NKdim	RNA	CD3D	-0.0870519	-0.12532	-0.00265747	-0.104748	0.106436	0.280822
resting	NKdim	RNA	CD3E	-0.0503337	-0.0921926	-0.00409746	-0.0868534	0.0526323	0.159606
resting	NKdim	RNA	CD3G	-0.220822	-0.139196	-0.00143417	-0.063285	0.203957	0.434922
resting	NKdim	RNA	CD40LG	0.160752	0.0792596	0.000106622	0.00480952	0.918553	0.970179
resting	NKdim	RNA	CD40	0.111962	0.144755	0.000418136	0.0446658	0.676835	0.861497
resting	NKdim	RNA	CD44	-0.0213636	-0.0278718	-0.00151173	-0.025145	0.745796	0.893043
resting	NKdim	RNA	CD48	-0.0142703	0.0460383	-0.00132256	0.0428233	0.119563	0.309137
resting	NKdim	RNA	CD4	-0.0409848	-0.0764385	-0.000362981	-0.0384023	0.804702	0.924107
resting	NKdim	RNA	CD52	0.0582592	0.000493159	0.00257524	0.00503985	0.375025	0.639185
resting	NKdim	RNA	CD5	0.0343731	0.0252748	0.000301746	0.0121589	0.947496	0.98138
resting	NKdim	RNA	CD63	0.0158393	-0.0362502	0.00124834	-0.0327075	0.334221	0.595729
resting	NKdim	RNA	CD69	0.0944473	-0.4144	0.000992541	-0.367245	1.3002e-06	4.67073e-05
resting	NKdim	RNA	CD6	-0.0571376	-0.152047	-0.00225759	-0.133471	0.0162873	0.0691472
resting	NKdim	RNA	CD70	1.10704	0.0302163	9.26534e-05	-0.00114232	0.433854	0.693869
resting	NKdim	RNA	CD74	0.00371699	-0.136256	0.000178819	-0.13007	0.00337323	0.0232538
resting	NKdim	RNA	CD7	-0.0423325	-0.103021	-0.00513489	-0.0947954	0.00357482	0.0238491
resting	NKdim	RNA	CD80	-0.344752	0.0410838	-3.05302e-06	-0.000296245	0.998996	NA
resting	NKdim	RNA	CD86.meta	-0.144138	-0.159752	3.16923e-06	-0.000374305	0.998566	NA
resting	NKdim	RNA	CD8A	-0.0376983	-0.0600898	-0.00173061	-0.0517038	0.472684	0.729395
resting	NKdim	RNA	CD8B	-0.0687141	-0.28461	-0.000664658	-0.202363	0.0337429	0.119378
resting	NKdim	RNA	CD96	-0.0463578	-0.0736264	-0.000390766	-0.0358254	0.814564	0.927809
resting	NKdim	RNA	CD9	0.157398	0.295653	8.35368e-05	0.0158467	0.823553	0.933493
resting	NKdim	RNA	CENPC	0.0275299	0.0182259	0.000354174	0.0110918	0.951547	0.98138
resting	NKdim	RNA	CFH	-0.148906	0.0827758	-0.000163245	0.00865171	0.761664	0.900499
resting	NKdim	RNA	CHI3L2	0.00946774	0.0666278	0.000308649	0.0538222	0.45983	0.725476
resting	NKdim	RNA	CISH	0.303224	1.23009	0.000568369	1.13104	3.91403e-07	2.57282e-05
resting	NKdim	RNA	CITED4	-0.257585	0.745682	-6.26516e-07	0.000856875	0.946461	NA
resting	NKdim	RNA	CLC	-0.113255	0.414821	5.17e-07	0.000179866	0.992458	NA
resting	NKdim	RNA	CLEC2D	0.0110182	-0.0126808	0.0001955	-0.00765759	0.955885	0.98138
resting	NKdim	RNA	CLECL1	-0.405256	-0.519207	-0.000220598	-0.0281689	0.482619	0.729395
resting	NKdim	RNA	CNOT2	-0.0303124	-0.1335	-0.000722003	-0.106467	0.128215	0.319343
resting	NKdim	RNA	COLQ	-0.182405	-0.132399	-0.129797	-0.109215	0.00606631	0.0315308
resting	NKdim	RNA	CORO1A	0.0384113	0.0646619	0.00179803	0.0568388	0.392031	0.657162
resting	NKdim	RNA	CR2	-0.884561	-0.497619	-7.37254e-05	-0.0056096	0.677834	0.861497
resting	NKdim	RNA	CRTAM	0.305504	0.288711	0.00095677	0.0928795	0.176467	0.40596
resting	NKdim	RNA	CSF2	-0.2509	-0.189581	-0.000369467	-0.0259086	0.614046	0.823735
resting	NKdim	RNA	CSF3	-0.0473039	0	2.07744e-06	-0.000166518	1	NA
resting	NKdim	RNA	CST7	-0.0125512	-0.0537589	-0.00110875	-0.0485084	0.250271	0.493149
resting	NKdim	RNA	CTLA4	-0.0791579	-0.191226	-0.000638155	-0.103344	0.294685	0.554912
resting	NKdim	RNA	CTSD	0.00575765	-0.0723357	0.000286785	-0.0635449	0.1862	0.414556
resting	NKdim	RNA	CTSH	-0.0206013	-0.382702	-1.70522e-05	-0.0298462	0.557609	0.797876
resting	NKdim	RNA	CTSW	-0.0130319	-0.106379	-0.00104315	-0.104986	0.00544026	0.0306096
resting	NKdim	RNA	CX3CR1	0.0954063	0.882104	0.000219719	0.766311	3.0868e-05	0.000554437
resting	NKdim	RNA	CXCL10	NA	NA	NA	NA	NA	NA
resting	NKdim	RNA	CXCL13	-0.491202	-0.0909053	-3.32701e-06	-0.00036783	0.991408	NA
resting	NKdim	RNA	CXCL16	-0.0472957	-0.109395	5.26292e-06	-0.000490877	0.997469	NA
resting	NKdim	RNA	CXCL8	-0.83513	-1.2633	-0.000442502	-0.0777877	0.0208935	0.0833953
resting	NKdim	RNA	CXCL9	NA	NA	NA	NA	NA	NA
resting	NKdim	RNA	CXCR1	0.0158118	0.76372	5.09475e-05	0.671728	6.09309e-06	0.000149762
resting	NKdim	RNA	CXCR3	-0.0619212	0.347534	-0.000247607	0.176966	0.0255929	0.0963862
resting	NKdim	RNA	CXCR4	-0.13805	-0.768849	-0.000671562	-0.709544	6.96702e-07	3.06194e-05
resting	NKdim	RNA	CXCR5	0.26924	0.0976228	9.87107e-05	0.0035367	0.870061	0.944927
resting	NKdim	RNA	CXCR6	0.26144	0.692429	0.000424139	0.422648	0.0221881	0.0876582
resting	NKdim	RNA	DAPP1	0.33096	0.527656	0.000365039	0.0666363	0.245569	0.488003
resting	NKdim	RNA	DDIT4	-0.0795036	-0.637915	-0.000427529	-0.567855	1.34181e-05	0.000298393
resting	NKdim	RNA	DEXI	-0.0208666	0.0263321	-0.000379569	0.0164311	0.829661	0.934492
resting	NKdim	RNA	DIXDC1	-0.757827	-0.159919	-0.00016999	-0.0044248	0.477744	0.729395
resting	NKdim	RNA	DOCK8	0.0547128	0.194356	0.00127419	0.167281	0.012825	0.0592997
resting	NKdim	RNA	DPP4	0.0260927	-0.191057	6.32286e-05	-0.0385909	0.586377	0.814994
resting	NKdim	RNA	DUSP1	0.00324313	-0.311651	5.00137e-05	-0.272577	0.000149122	0.00188994
resting	NKdim	RNA	DUSP2	-0.0039448	-0.760423	-9.27608e-06	-0.649502	9.9148e-05	0.00140309
resting	NKdim	RNA	DUSP4	-0.188984	0.127668	-0.000226047	0.014751	0.576059	0.805447
resting	NKdim	RNA	DUSP5	0.093597	-0.861855	0.000362112	-0.782621	7.26854e-08	9.34834e-06
resting	NKdim	RNA	DUSP6	-0.0210061	0.0502058	-5.37084e-05	0.0191973	0.872636	0.945524
resting	NKdim	RNA	EGR1	-0.103775	-0.262967	-0.000798648	-0.165074	0.0975096	0.260211
resting	NKdim	RNA	EGR3	-0.122393	-0.262005	-0.000199682	-0.0384457	0.636753	0.833484
resting	NKdim	RNA	ELF1	0.0453266	-0.0359285	0.0020333	-0.0293663	0.247307	0.489374
resting	NKdim	RNA	ENPP3	0.452009	-0.00193102	3.10537e-05	-0.000736723	0.872987	NA
resting	NKdim	RNA	ENTPD1	0.0201384	-0.282103	1.52642e-05	-0.0209558	0.706647	0.870723
resting	NKdim	RNA	EOMES	0.0230982	0.472431	0.000140589	0.393847	0.000380051	0.00385834
resting	NKdim	RNA	F2R	0.00707688	0.116777	-6.66258e-05	0.0558652	0.57938	0.807672
resting	NKdim	RNA	F5	-0.238768	-0.943004	-0.000111488	-0.0413829	0.205396	0.435999
resting	NKdim	RNA	FABP5	0.300706	-0.538776	0.000203723	-0.0315077	0.158047	0.380452
resting	NKdim	RNA	FAM174B	0.188111	0.699582	2.29348e-05	0.00381264	0.863007	NA
resting	NKdim	RNA	FANK1	-0.223854	-0.847707	-3.46244e-05	-0.016267	0.503636	0.75541
resting	NKdim	RNA	FASLG	0.152506	0.681815	0.000641052	0.599976	4.21896e-05	0.000679398
resting	NKdim	RNA	FAS	0.0691253	-0.01234	6.99533e-05	-0.00675917	0.628555	0.829195
resting	NKdim	RNA	FBXO22	0.0789084	-0.266617	1.91113e-05	-0.0069017	0.861076	0.941738
resting	NKdim	RNA	FBXO3	-0.00734545	0.00784122	-6.66944e-05	0.00357212	0.990547	0.995931
resting	NKdim	RNA	FCER1G	0.0622257	0.0976611	0.00277943	0.0857366	0.127248	0.319343
resting	NKdim	RNA	FCGR3A	-0.0318708	0.0256463	-0.00197232	0.0197347	0.36557	0.629593
resting	NKdim	RNA	FCRL3	0.0253624	-0.0217704	0.000571863	-0.0150743	0.790678	0.917494
resting	NKdim	RNA	FLI1	0.0603513	0.192538	0.00121799	0.160843	0.0261575	0.0977245
resting	NKdim	RNA	FNIP2	0.0868163	-0.0874423	0.000613817	-0.0454195	0.285171	0.543572
resting	NKdim	RNA	FOSB	-0.00578554	-0.0160983	-0.000200636	-0.0171801	0.964121	0.98138
resting	NKdim	RNA	FOSL1	-0.027235	0.192878	5.86285e-06	0.0039775	0.959286	0.98138
resting	NKdim	RNA	FOSL2	0.011559	-0.716398	1.96008e-05	-0.433969	0.00936787	0.0460505
resting	NKdim	RNA	FOS	0.0470042	-0.113851	0.000571696	-0.0718969	0.218465	0.453436
resting	NKdim	RNA	FOXB1	NA	NA	NA	NA	NA	NA
resting	NKdim	RNA	FOXN3	-0.0810899	-0.306817	-0.000970661	-0.271754	0.000595257	0.00579136
resting	NKdim	RNA	FOXO1	-0.00670116	0.0478005	-0.000120479	0.029508	0.787202	0.917447
resting	NKdim	RNA	FOXO3	0.0311288	-0.127501	0.00207856	-0.11208	0.00533483	0.0303825
resting	NKdim	RNA	FOXP1	0.0743574	-0.078918	0.000535052	-0.0346	0.479698	0.729395
resting	NKdim	RNA	FOXP3	-0.0112099	-0.115696	-4.69174e-05	-0.0371934	0.749876	0.895632
resting	NKdim	RNA	FUT4	-0.0480617	-0.157505	-0.00014153	-0.0384874	0.731658	0.887456
resting	NKdim	RNA	FYB	0.0258072	0.0457376	0.00249104	0.037685	0.384108	0.649922
resting	NKdim	RNA	FYN	-0.0423633	-0.119268	-0.0039279	-0.114868	0.00198274	0.0149345
resting	NKdim	RNA	GAPDH	-0.0353556	-0.15953	-0.00229285	-0.150194	0.000212502	0.00248096
resting	NKdim	RNA	GATA3	0.120974	0.207183	0.000481745	0.0691461	0.475244	0.729395
resting	NKdim	RNA	GBP4	0.0465939	0.312862	0.000708156	0.272668	0.000323548	0.00351389
resting	NKdim	RNA	GBP5	-0.0523045	0.0323382	-0.0012843	0.0230493	0.449439	0.711485
resting	NKdim	RNA	GEM	-0.69579	-0.819666	-0.000183265	-0.0224948	0.363802	0.629243
resting	NKdim	RNA	GFI1	0.111555	0.180599	0.0046493	0.16268	0.00403717	0.0248074
resting	NKdim	RNA	GHR	NA	NA	NA	NA	NA	NA
resting	NKdim	RNA	GIMAP2	0.0919573	0.314167	0.0015191	0.271853	0.000348185	0.00362512
resting	NKdim	RNA	GIMAP5	0.0404424	0.673244	0.00021428	0.612559	4.91578e-07	2.57282e-05
resting	NKdim	RNA	GIMAP7	0.0704498	0.850264	0.000326582	0.794365	2.58453e-09	1.20698e-06
resting	NKdim	RNA	GLG1	0.033885	-0.000409559	0.000161159	0.000369245	0.964569	0.98138
resting	NKdim	RNA	GLIS3.meta	-0.693214	-0.432361	-5.07245e-06	-0.000907797	0.966745	NA
resting	NKdim	RNA	GNLY	-0.0315469	-0.0579158	-0.00551376	-0.055585	0.0558071	0.164949
resting	NKdim	RNA	GPR171	-0.368732	0.0740215	-0.000171051	0.0039995	0.598713	0.819938
resting	NKdim	RNA	GPR183	0.0735998	0.135742	0.000390517	0.0520734	0.655595	0.852822
resting	NKdim	RNA	GPR18	-0.0905172	0.174768	-0.000455976	0.0706949	0.179976	0.410426
resting	NKdim	RNA	GPR65	-0.0162342	-0.0326184	-0.000332073	-0.0240465	0.904286	0.959776
resting	NKdim	RNA	GZMA	0.0153125	0.0479641	0.000767682	0.0415983	0.560447	0.797876
resting	NKdim	RNA	GZMB	-0.111998	-0.0396237	-0.00296425	-0.0300324	0.19109	0.418963
resting	NKdim	RNA	GZMH	0.061601	0.0291142	0.00334566	0.0225023	0.359552	0.624203
resting	NKdim	RNA	GZMK	0.131172	0.0507302	0.00169773	0.0305204	0.324761	0.588507
resting	NKdim	RNA	GZMM	-0.0225603	-0.132474	-0.000487503	-0.10156	0.162053	0.388097
resting	NKdim	RNA	HAVCR2	-0.0552132	0.0895197	-0.000780135	0.0591346	0.243103	0.485419
resting	NKdim	RNA	HIF1A	-0.110357	-0.254085	-0.00165316	-0.206493	0.0158984	0.068187
resting	NKdim	RNA	HLA.A	0.0173731	-0.0929266	0.00176089	-0.0876954	0.000849579	0.00762987
resting	NKdim	RNA	HLA.C	-0.0130727	-0.128149	-0.00139309	-0.122544	2.46678e-05	0.000473094
resting	NKdim	RNA	HLA.DMA	-0.006022	-0.0868046	-8.5328e-05	-0.0549402	0.567227	0.797876
resting	NKdim	RNA	HLA.DMB	0.0849175	0.137819	0.000642309	0.0695816	0.524977	0.775836
resting	NKdim	RNA	HLA.DPA1	0.117481	-0.0550056	0.00450343	-0.0448731	0.00425521	0.0254767
resting	NKdim	RNA	HLA.DPB1	0.112731	-0.0502198	0.00278556	-0.0329912	0.040794	0.137056
resting	NKdim	RNA	HLA.DQA1	0.184294	-0.241565	0.000958285	-0.100481	0.0194687	0.0803235
resting	NKdim	RNA	HLA.DQB1	0.187437	0.110364	0.000642528	0.0323602	0.54413	0.789158
resting	NKdim	RNA	HLA.DRA	0.110395	-0.191454	0.000322971	-0.0523097	0.292347	0.554086
resting	NKdim	RNA	HLA.DRB3	0.326968	0.11388	0.000817157	0.0236084	0.251926	0.494325
resting	NKdim	RNA	HMGB2	-0.0641599	-0.236498	-0.000635155	-0.166769	0.0709346	0.201991
resting	NKdim	RNA	HMMR	1.16245	1.11112	0.0003952	0.0435289	0.0714905	0.20234
resting	NKdim	RNA	HNF1A	NA	NA	NA	NA	NA	NA
resting	NKdim	RNA	HRH4	-0.713153	0.158789	-7.97157e-06	4.24836e-05	0.953712	NA
resting	NKdim	RNA	ICA1	0.187594	-0.253029	0.000210204	-0.0187259	0.403034	0.660409
resting	NKdim	RNA	ICAM1	0.034707	0.114424	0.000332335	0.063321	0.564625	0.797876
resting	NKdim	RNA	ICOSLG	-0.491202	-0.0909053	-3.38058e-06	-0.000362004	0.992181	NA
resting	NKdim	RNA	ICOS	-0.209067	-0.23103	-0.000898654	-0.0860689	0.279051	0.536283
resting	NKdim	RNA	ID2	0.0638819	0.0304517	0.0010961	0.0202448	0.70432	0.870152
resting	NKdim	RNA	ID3	-0.180336	1.1156	-1.84035e-05	0.0143515	0.282592	0.540863
resting	NKdim	RNA	IER3	0.0321464	0.0588535	0.000165495	0.0208958	0.926553	0.970179
resting	NKdim	RNA	IER5	-0.023255	-0.293249	-0.000462156	-0.263636	8.15899e-05	0.0011907
resting	NKdim	RNA	IFIH1	0.160239	0.207604	0.00129921	0.122308	0.175732	0.40596
resting	NKdim	RNA	IFITM2	-0.00699672	0.0284825	-0.00131392	0.0272057	0.398699	0.657924
resting	NKdim	RNA	IFITM3	0.0402394	0.00384246	0.00207924	0.00313862	0.830437	0.934492
resting	NKdim	RNA	IFNA1	NA	NA	NA	NA	NA	NA
resting	NKdim	RNA	IFNGR1	-0.259813	-0.200404	-0.00145506	-0.0899417	0.127307	0.319343
resting	NKdim	RNA	IFNGR2	-0.250561	-0.402306	-0.000184703	-0.027264	0.59433	0.819938
resting	NKdim	RNA	IFNG	0.203822	0.159337	0.00125218	0.0751458	0.255861	0.497863
resting	NKdim	RNA	IKZF1.meta	-0.038043	-0.0213091	-0.00372534	-0.0235965	0.481828	0.729395
resting	NKdim	RNA	IKZF2.meta	-0.0244941	0.00837125	-0.00141311	0.0108573	0.752332	0.896273
resting	NKdim	RNA	IKZF3	-0.044516	0.242313	-0.00130008	0.220757	2.39346e-06	7.94333e-05
resting	NKdim	RNA	IKZF4	-0.414339	-0.430074	-4.84291e-05	-0.0057997	0.856706	0.939159
resting	NKdim	RNA	IL10RA	-0.0113639	0.0660717	-0.000199704	0.0650339	0.198882	0.428009
resting	NKdim	RNA	IL10	0.132455	-0.0471989	0.000256625	-0.00745321	0.733529	0.887456
resting	NKdim	RNA	IL12A	-0.0627296	-0.57949	-0.000144618	-0.230764	0.0378	0.128851
resting	NKdim	RNA	IL12RB1	-0.0437896	-0.0123667	-0.00172597	-0.0108161	0.663966	0.857734
resting	NKdim	RNA	IL12RB2	0.115828	0.0409199	0.00168403	0.0216167	0.368187	0.629828
resting	NKdim	RNA	IL13	-0.137125	-0.674798	2.31846e-06	-0.00668566	0.780452	0.913461
resting	NKdim	RNA	IL15RA	-0.105735	-0.0342676	-0.000915364	-0.0161692	0.604529	0.823076
resting	NKdim	RNA	IL15	-0.0514601	-0.140868	-0.000352669	-0.0645769	0.558957	0.797876
resting	NKdim	RNA	IL17A.novel.polyA	-0.0403377	0.495195	5.68864e-06	0.000506466	0.983954	NA
resting	NKdim	RNA	IL17A	NA	NA	NA	NA	NA	NA
resting	NKdim	RNA	IL17F	-0.269974	-0.0393929	-7.39503e-07	-0.00033062	1	NA
resting	NKdim	RNA	IL18R1	-0.0136764	0.0265212	-0.000538893	0.020742	0.738035	0.888305
resting	NKdim	RNA	IL18RAP	-0.0109154	-0.0579701	-0.000637345	-0.044125	0.355617	0.621997
resting	NKdim	RNA	IL18	0.174939	0.0406985	0.00297698	0.025245	0.0614481	0.178238
resting	NKdim	RNA	IL1B	0.386911	0.143429	1.15899e-05	-0.000103441	0.969988	NA
resting	NKdim	RNA	IL1R1	-0.534703	-0.530407	-0.000108774	-0.0117711	0.691944	0.864005
resting	NKdim	RNA	IL1R2	-0.491202	-0.0909053	-3.38058e-06	-0.000362004	0.992181	NA
resting	NKdim	RNA	IL1RL1	0.168715	0.23905	3.94974e-06	0.000436636	0.997058	NA
resting	NKdim	RNA	IL1RN	0.398302	0.139841	5.4119e-06	0.000353861	0.980172	NA
resting	NKdim	RNA	IL21.meta	-0.22542	-0.86142	2.08641e-06	-0.00146953	0.930036	NA
resting	NKdim	RNA	IL22	0.493689	0.272278	7.15976e-06	-6.15626e-05	0.977081	NA
resting	NKdim	RNA	IL23A	-0.378815	-1.05754	-0.000330721	-0.119349	0.027075	0.0995591
resting	NKdim	RNA	IL23R	-0.0131387	-0.0544832	-0.000677501	-0.0474923	0.475114	0.729395
resting	NKdim	RNA	IL25	NA	NA	NA	NA	NA	NA
resting	NKdim	RNA	IL26	-0.491202	-0.0909053	-3.76749e-06	-0.00037112	0.990198	NA
resting	NKdim	RNA	IL27RA	0.04705	0.132106	0.00223116	0.118988	0.0182474	0.076085
resting	NKdim	RNA	IL27	NA	NA	NA	NA	NA	NA
resting	NKdim	RNA	IL2RA.meta	0.0109959	-0.203328	5.19725e-05	-0.0759239	0.346414	0.610472
resting	NKdim	RNA	IL2RB	-0.0404991	-0.0645136	-0.00303447	-0.0587465	0.211811	0.445566
resting	NKdim	RNA	IL2RG	-0.0139148	-0.0141413	-0.00166337	-0.00658869	0.844769	0.936153
resting	NKdim	RNA	IL2	0.232916	0.0920576	0.000168136	0.00637011	0.819237	0.930861
resting	NKdim	RNA	IL31	-0.269252	-0.100155	-5.08511e-07	-0.000498323	0.999824	NA
resting	NKdim	RNA	IL32	-0.0300607	0.0365367	-0.00195567	0.0325683	0.243229	0.485419
resting	NKdim	RNA	IL3RA	0.00488775	-0.384205	3.7727e-06	-0.0202234	0.63544	0.833484
resting	NKdim	RNA	IL3	-0.293253	-0.276118	-0.000133104	-0.0125469	0.793579	0.917494
resting	NKdim	RNA	IL4R	-0.0460068	-0.0333872	-0.00178408	-0.0270354	0.618028	0.824626
resting	NKdim	RNA	IL4	-0.19822	-0.193031	1.43635e-06	-0.000445442	0.999	NA
resting	NKdim	RNA	IL5	-0.0472998	0.371495	1.9021e-06	0.000803463	0.994813	NA
resting	NKdim	RNA	IL6R	0.176183	-0.025345	8.69967e-05	-4.19289e-05	0.893472	0.956031
resting	NKdim	RNA	IL6ST	0.0330054	-0.0591673	0.000515875	-0.0380373	0.553439	0.797704
resting	NKdim	RNA	IL6	NA	NA	NA	NA	NA	NA
resting	NKdim	RNA	IL7R.meta	-0.092933	-0.199226	-0.00341528	-0.178877	0.00218001	0.0161598
resting	NKdim	RNA	IL9R	0.159423	0.362121	6.92091e-05	0.0157034	0.787787	0.917447
resting	NKdim	RNA	IL9	NA	NA	NA	NA	NA	NA
resting	NKdim	RNA	IRF1	-0.15298	-0.108548	-0.00147385	-0.0628636	0.306056	0.564934
resting	NKdim	RNA	IRF2	0.0115489	0.222277	0.00030082	0.193866	0.000507509	0.0050427
resting	NKdim	RNA	IRF3	0.015441	0.009436	0.00117346	0.00866692	0.91458	0.968501
resting	NKdim	RNA	IRF4	-0.282954	-1.00256	-0.000237578	-0.592639	0.0205909	0.0828963
resting	NKdim	RNA	IRF7	0.15634	0.357168	0.000853789	0.240091	0.0421131	0.140029
resting	NKdim	RNA	IRF8	0.155321	0.134445	0.00388365	0.107241	0.0391169	0.132374
resting	NKdim	RNA	IRF9	-0.0110316	0.055627	-0.000182462	0.0383213	0.682059	0.861497
resting	NKdim	RNA	ISG15	-0.00946412	0.228951	-0.000105445	0.170698	0.023313	0.0907264
resting	NKdim	RNA	ITGA2	-0.4912	0.389995	-4.41427e-06	0.000773277	0.963108	NA
resting	NKdim	RNA	ITGA4	-0.0337262	-0.125783	-0.00261492	-0.116442	0.00347971	0.0235511
resting	NKdim	RNA	ITGAE	0.0194871	-0.150286	0.000170399	-0.11609	0.0536764	0.161722
resting	NKdim	RNA	ITGAL	0.00356885	-0.103927	0.000121336	-0.0994456	7.48254e-05	0.00112721
resting	NKdim	RNA	ITGAM	0.0236443	-0.0926051	0.000215984	-0.0805906	0.0322687	0.115034
resting	NKdim	RNA	ITGAV	0.0187508	0.22108	0.000143606	0.129911	0.128558	0.319343
resting	NKdim	RNA	ITGAX	0.0518645	-0.0831336	0.00231033	-0.0717717	0.0223369	0.0876582
resting	NKdim	RNA	ITGB1	0.0606058	-0.0312502	0.00633673	-0.0288607	0.0197799	0.0803235
resting	NKdim	RNA	ITGB2	0.00522987	-0.106895	0.000486224	-0.10044	0.00096936	0.00838316
resting	NKdim	RNA	ITGB7	-0.0411756	-0.0102263	-0.00321524	-0.0178308	0.481191	0.729395
resting	NKdim	RNA	ITK	-0.0495815	-0.0285101	-0.00451689	-0.0251184	0.432007	0.69329
resting	NKdim	RNA	JAK1	0.0288541	-0.0466711	0.00474919	-0.0413702	0.0196334	0.0803235
resting	NKdim	RNA	JAK3	0.0249723	-0.03482	0.001352	-0.0298602	0.402929	0.660409
resting	NKdim	RNA	JAZF1	0.0129978	-0.0475695	0.000273275	-0.0360735	0.687844	0.864005
resting	NKdim	RNA	JUNB	-0.00895017	-0.405579	-0.000108163	-0.364736	9.8791e-06	0.000230677
resting	NKdim	RNA	JUN	-0.0481977	-0.0956983	-0.000686384	-0.0629293	0.562918	0.797876
resting	NKdim	RNA	KAT2B	-0.0723739	-0.0336183	-0.00266087	-0.0268415	0.383505	0.649922
resting	NKdim	RNA	KBTBD7	-0.192374	0.00379903	-0.000732772	0.000651953	0.391996	0.657162
resting	NKdim	RNA	KIR2DL1	-0.104447	-0.22423	-0.00207837	-0.189084	0.0112536	0.0530851
resting	NKdim	RNA	KIR2DL4	0.0078981	-0.0616008	0.000184678	-0.0437181	0.610618	0.823735
resting	NKdim	RNA	KIR3DL1	-0.0408213	-0.140442	-0.00123019	-0.11741	0.0542282	0.161937
resting	NKdim	RNA	KIT	-0.0312558	-0.32822	-5.46291e-05	-0.0505491	0.425231	0.687137
resting	NKdim	RNA	KLF3.meta	-0.119689	-0.146678	-0.00323026	-0.119686	0.0482928	0.149356
resting	NKdim	RNA	KLF5	-0.2086	-0.167514	-0.000147506	-0.0125217	0.846884	0.936153
resting	NKdim	RNA	KLRB1	0.0655511	-0.195576	0.00341404	-0.182497	3.217e-08	7.5117e-06
resting	NKdim	RNA	KLRC1	0.123636	0.16084	0.00289494	0.129892	0.0474866	0.147842
resting	NKdim	RNA	KLRC3	0.0640056	-0.0733925	0.00183489	-0.0579226	0.0838913	0.230454
resting	NKdim	RNA	KLRC4	0.0746816	-0.134852	0.00127195	-0.0933545	0.0445713	0.144547
resting	NKdim	RNA	KLRD1	0.0546376	0.220375	0.00113882	0.188462	0.00608302	0.0315308
resting	NKdim	RNA	KLRF1	0.00683782	0.00265151	0.0006878	0.00374432	0.974147	0.986826
resting	NKdim	RNA	KLRG1	-0.0756449	0.074223	-0.00145925	0.0506975	0.166482	0.393004
resting	NKdim	RNA	KLRK1	0.0621687	0.0852155	0.00313781	0.0747837	0.156919	0.379696
resting	NKdim	RNA	KRAS	0.065584	0.242585	0.00213498	0.205031	0.00572427	0.031072
resting	NKdim	RNA	LAG3	-0.0180095	-0.269792	-3.45239e-05	-0.0467122	0.504685	0.75541
resting	NKdim	RNA	LAIR2	0.078232	-0.123832	0.00126304	-0.091638	0.0470344	0.147842
resting	NKdim	RNA	LAMP1	0.0021364	-0.0702129	4.01515e-05	-0.0655032	0.0372303	0.127842
resting	NKdim	RNA	LAMP3	0.022663	1.48501	6.70458e-06	0.078807	0.00432324	0.0255564
resting	NKdim	RNA	LAP3	0.0999234	0.0766897	0.00391807	0.064348	0.124792	0.316728
resting	NKdim	RNA	LAT2	0.0308888	0.0373461	0.000708066	0.0315465	0.691619	0.864005
resting	NKdim	RNA	LAT	0.00701682	-0.0676726	0.000237015	-0.0551802	0.3497	0.613947
resting	NKdim	RNA	LAYN	-0.222824	0.0578473	-8.34687e-05	0.00261302	0.847842	0.936153
resting	NKdim	RNA	LCK	-0.0190255	0.0885698	-0.00101247	0.0842908	0.0350863	0.123198
resting	NKdim	RNA	LCP2	0.0585909	0.089848	0.00361839	0.0804722	0.0949221	0.254762
resting	NKdim	RNA	LEF1	0.0220619	-0.0212037	0.000539791	-0.0161612	0.809339	0.926103
resting	NKdim	RNA	LGALS1	-0.122373	-0.088632	-0.00516951	-0.0749864	0.0460472	0.147288
resting	NKdim	RNA	LGALS3	0.212185	-0.113066	0.00181675	-0.0562209	0.0131432	0.0600976
resting	NKdim	RNA	LGALS9	-0.077186	-0.169043	-0.000900773	-0.112482	0.224845	0.462568
resting	NKdim	RNA	LIF	-0.296793	-0.889199	-0.000109025	-0.0286999	0.359206	0.624203
resting	NKdim	RNA	LILRA1	-0.269252	-0.100155	-7.95924e-07	-0.000494246	0.999641	NA
resting	NKdim	RNA	LILRA2	0.0597461	-0.134647	6.93596e-06	-0.000929515	0.984478	NA
resting	NKdim	RNA	LILRB1	-0.264171	0.0500559	-0.00173604	0.0231952	0.0289866	0.105756
resting	NKdim	RNA	LILRB2	-0.58928	-0.109976	-3.48924e-05	-0.00150017	0.88337	0.950538
resting	NKdim	RNA	LILRB4	-0.812548	-0.310327	-6.20227e-06	-0.00053923	0.970071	NA
resting	NKdim	RNA	LITAF	-0.0466894	-0.131304	-0.00145284	-0.104415	0.0769026	0.215051
resting	NKdim	RNA	LRP12	0.00703656	0.297404	1.23528e-05	0.0524594	0.411994	0.671088
resting	NKdim	RNA	LRRC32	-0.0851233	-0.687959	-1.50986e-07	-0.00713369	0.756278	0.897063
resting	NKdim	RNA	LRRFIP1	0.176804	0.137193	0.00175049	0.0764335	0.200671	0.429877
resting	NKdim	RNA	LRRN3	-0.392642	-0.0265521	-2.09855e-05	-0.000675772	0.946809	NA
resting	NKdim	RNA	LTA	0.282629	0.0870378	0.000975235	0.0200039	0.234503	0.474082
resting	NKdim	RNA	LTB	0.153477	0.146545	0.000624343	0.0458643	0.566758	0.797876
resting	NKdim	RNA	MAF.meta	-0.00306881	-0.0196502	-6.4156e-05	-0.0138845	0.95866	0.98138
resting	NKdim	RNA	MAPK1	-0.0203578	-0.0602027	-0.000286044	-0.0449937	0.60922	0.823735
resting	NKdim	RNA	MCM2	-0.271314	0.0147908	-0.00203962	0.00674283	0.0246572	0.0936172
resting	NKdim	RNA	MCM4	-0.513026	0.361601	-0.000345441	0.0285683	0.0808597	0.224771
resting	NKdim	RNA	MIR222HG	0.0698416	-0.449905	6.72682e-05	-0.038961	0.328269	0.59077
resting	NKdim	RNA	MIR4435.2HG	0.0380863	0.0791678	0.000218519	0.0310001	0.853531	0.93788
resting	NKdim	RNA	MKI67	0.655159	0.596804	0.000454711	0.045775	0.186662	0.414556
resting	NKdim	RNA	MYB	-0.0975853	0.0550349	-4.06068e-05	0.00299476	0.955164	0.98138
resting	NKdim	RNA	MYC	0.125382	0.0919695	0.00187108	0.0588208	0.299433	0.559341
resting	NKdim	RNA	NAMPT	0.0156	-0.00260089	0.000113364	-0.000549345	0.987827	0.995931
resting	NKdim	RNA	NCAM1	-0.0131725	-0.0926889	-0.000105303	-0.0447116	0.717196	0.876777
resting	NKdim	RNA	NCEH1	-0.133988	-0.0401774	-0.000505026	-0.0117055	0.702843	0.870152
resting	NKdim	RNA	NCR1	0.159407	-0.0587386	0.00253545	-0.0362844	0.0239687	0.0917489
resting	NKdim	RNA	NCR3	-0.0408209	-0.0335082	-0.0022468	-0.028619	0.627941	0.829195
resting	NKdim	RNA	NEAT1	0.109991	0.192996	0.00322436	0.171301	0.00498409	0.0290946
resting	NKdim	RNA	NFAT5	0.0381496	-0.158302	0.000671212	-0.118417	0.0422784	0.140029
resting	NKdim	RNA	NFATC1	-0.0077468	-0.00542152	-0.000157263	-0.003422	0.993658	0.995931
resting	NKdim	RNA	NFATC2	0.00072859	0.12679	4.97153e-05	0.117503	0.00110457	0.00937876
resting	NKdim	RNA	NFKB1	-0.0353989	0.0077676	-0.00145724	0.00686419	0.698019	0.866955
resting	NKdim	RNA	NFKB2	-0.0517738	-0.0214585	-0.000164578	-0.00533708	0.957785	0.98138
resting	NKdim	RNA	NFKBIA	0.100282	-0.534132	0.000324896	-0.373976	0.00168203	0.0134459
resting	NKdim	RNA	NFKBIZ	0.240308	-0.353483	0.00208499	-0.274327	2.63898e-06	7.94333e-05
resting	NKdim	RNA	NINJ2	-0.0902169	-0.0707489	-0.000980943	-0.0368376	0.638945	0.833484
resting	NKdim	RNA	NKG7	0.00747471	-0.0916782	0.00103397	-0.0880201	0.000153785	0.00188994
resting	NKdim	RNA	NOTCH1	0.160392	0.0413122	0.00138094	0.0193528	0.30293	0.561382
resting	NKdim	RNA	NR3C1.meta	-0.0990787	-0.0239778	-0.0044741	-0.0199822	0.103809	0.275448
resting	NKdim	RNA	NR4A1	0.12886	-0.596655	0.000231468	-0.167033	0.0141129	0.0621768
resting	NKdim	RNA	NR4A3	-0.0218171	-0.386248	-3.7017e-05	-0.0617082	0.302557	0.561382
resting	NKdim	RNA	NRROS	-0.0175416	0.0341749	-6.40554e-05	0.0216296	0.845956	0.936153
resting	NKdim	RNA	NT5E	0.1472	0.304943	6.24359e-05	0.0127125	0.851042	0.93735
resting	NKdim	RNA	OAS1	0.149593	0.468231	0.000346137	0.179508	0.0829799	0.229299
resting	NKdim	RNA	ORMDL3	0.00208254	-0.0652221	5.14846e-05	-0.0484956	0.543469	0.789158
resting	NKdim	RNA	OSM	-0.0443844	-0.18489	-0.000115653	-0.0423517	0.669563	0.859027
resting	NKdim	RNA	OTUD1	-0.0240734	-0.378674	-5.89175e-05	-0.0897051	0.198301	0.428009
resting	NKdim	RNA	PALLD	-0.0604487	0.101623	-0.000847504	0.0655201	0.170064	0.397099
resting	NKdim	RNA	PASK	-0.0130635	-0.104335	-8.80609e-05	-0.0616525	0.535716	0.784262
resting	NKdim	RNA	PCID2	0.0198816	0.189231	0.000237017	0.156398	0.0159152	0.068187
resting	NKdim	RNA	PCLAF	-0.17482	0.604657	-0.000266552	0.187027	0.0057443	0.031072
resting	NKdim	RNA	PCNA	-0.154374	0.0697018	-0.00354037	0.0508738	0.00415215	0.0251825
resting	NKdim	RNA	PDCD1	-0.78253	-0.0525373	-1.07582e-05	-0.000532212	0.939057	NA
resting	NKdim	RNA	PDCL3	-0.0288224	-0.274552	-0.000408587	-0.22892	0.00376523	0.0244217
resting	NKdim	RNA	PDIA4	-0.0403173	0.024681	-0.00234951	0.0231172	0.298743	0.559341
resting	NKdim	RNA	PDIA6	-0.0596069	0.0505615	-0.00619164	0.0442132	0.0497268	0.152779
resting	NKdim	RNA	PDPR	0.0368542	-0.0293278	0.000925452	-0.0214814	0.596714	0.819938
resting	NKdim	RNA	PECAM1	0.137446	-0.0183667	0.00200213	-0.0110278	0.1308	0.323194
resting	NKdim	RNA	PFN1	0.00358021	-0.0268762	0.000240236	-0.0240607	0.696244	0.866955
resting	NKdim	RNA	PGM1	-0.0617621	-0.0348422	-0.00354268	-0.0289674	0.331622	0.593362
resting	NKdim	RNA	PIK3CG	0.0833466	0.364489	0.00019571	0.32015	0.000150251	0.00188994
resting	NKdim	RNA	PIK3IP1	0.0133455	-0.295733	0.000157041	-0.243669	0.0017615	0.0137104
resting	NKdim	RNA	PIM2	0.00085318	0.274364	1.90605e-05	0.247892	4.5047e-05	0.000701231
resting	NKdim	RNA	PMCH	-0.890623	-0.474404	-8.27105e-06	-0.000658709	0.949535	NA
resting	NKdim	RNA	POU2AF1	-0.384516	0.0283084	-6.2671e-05	0.000603422	0.84795	0.936153
resting	NKdim	RNA	POU2F2.meta	-0.00817554	-0.0718225	-0.0001095	-0.0429311	0.708908	0.871211
resting	NKdim	RNA	PPARG	NA	NA	NA	NA	NA	NA
resting	NKdim	RNA	PRDM1.meta	0.150536	-0.134235	0.00243067	-0.0882139	0.00614412	0.0315308
resting	NKdim	RNA	PRF1	-0.0635007	0.143617	-0.00165299	0.118982	0.00400725	0.0248074
resting	NKdim	RNA	PSEN1	-0.0176532	0.15583	-0.000276808	0.113054	0.0767651	0.215051
resting	NKdim	RNA	PTEN	0.0463214	-0.105091	0.000363623	-0.0731926	0.137798	0.335165
resting	NKdim	RNA	PTGDR2	0.53752	0.877465	6.73086e-05	0.0129876	0.598007	0.819938
resting	NKdim	RNA	PTPN11	0.0235152	0.0201446	0.000618808	0.0148589	0.921508	0.970179
resting	NKdim	RNA	PTPN22	-0.0765593	0.00744347	-0.00339674	0.00641677	0.16427	0.391398
resting	NKdim	RNA	PTPN2	0.108453	0.0354563	0.00368843	0.0270069	0.175634	0.40596
resting	NKdim	RNA	PTPN6	0.114105	0.207698	0.00189688	0.16738	0.0359932	0.12451
resting	NKdim	RNA	PTTG1	0.10497	0.0742701	0.000145942	0.00964055	0.924467	0.970179
resting	NKdim	RNA	PTTG2	-0.0452392	-0.079694	-0.000178917	-0.0236149	0.894615	0.956031
resting	NKdim	RNA	PYCR1	-0.590931	-0.271131	-0.000171276	-0.00912155	0.60296	0.823076
resting	NKdim	RNA	RAB27A.meta	-0.0804111	-0.0277232	-0.0102498	-0.0253976	0.0433741	0.141648
resting	NKdim	RNA	RAF1	-0.00311075	-0.0027233	-0.00127704	-0.00157256	0.997147	0.997147
resting	NKdim	RNA	RARA	0.16111	0.183632	0.000186418	0.0203808	0.811084	0.926103
resting	NKdim	RNA	RARB	0.24034	-0.0246673	1.08199e-06	-0.000298151	0.988769	NA
resting	NKdim	RNA	RASGRP1	0.00749289	0.0377945	0.000146269	0.0258086	0.877044	0.948101
resting	NKdim	RNA	RBMS1.meta	-0.0596719	-0.0554091	-0.00332993	-0.0475863	0.341411	0.603935
resting	NKdim	RNA	RBPJ	-0.0444121	0.106759	-0.000456894	0.0619838	0.328908	0.59077
resting	NKdim	RNA	RELA	0.0520209	0.0608407	0.00339211	0.0549941	0.276069	0.532745
resting	NKdim	RNA	RELB	0.426574	0.373285	0.000234693	0.0205522	0.570866	0.800584
resting	NKdim	RNA	REL.meta	-0.104606	-0.130629	-0.00349682	-0.110337	0.0544413	0.161937
resting	NKdim	RNA	RERE	-0.110982	-0.197012	-0.00199902	-0.15253	0.0525138	0.159606
resting	NKdim	RNA	RGS1	0.00705559	-0.728638	2.90167e-05	-0.649397	5.58004e-06	0.000144771
resting	NKdim	RNA	RORA.meta	-0.0221981	-0.171159	-0.000611096	-0.145755	0.015618	0.0681646
resting	NKdim	RNA	RORC	-0.0867065	-0.345434	-7.48552e-05	-0.0269174	0.662995	0.857734
resting	NKdim	RNA	RTKN2	1.00994	0.55353	4.247e-05	0.00236199	0.74297	0.891946
resting	NKdim	RNA	RUNX1.meta	0.0753338	0.0513397	0.00186912	0.0374527	0.487278	0.734061
resting	NKdim	RNA	RUNX3	-0.0674082	-0.218438	-0.00316742	-0.204307	2.39012e-05	0.000473094
resting	NKdim	RNA	S100A10	-0.0337039	-0.0307577	-0.00454565	-0.0286623	0.461953	0.72637
resting	NKdim	RNA	S1PR1	-0.120692	0.331397	-0.00101791	0.249813	0.000172144	0.00206132
resting	NKdim	RNA	SATB1.meta	-0.0661672	-0.116865	-0.003919	-0.10543	0.0266003	0.0985899
resting	NKdim	RNA	SELL	0.133488	0.0267798	0.00629934	0.0221974	0.016924	0.0712026
resting	NKdim	RNA	SELPLG	-0.0553187	0.0415	-0.00248652	0.0364002	0.132951	0.32507
resting	NKdim	RNA	SEMA7A	0.0554092	0.269205	0.000143163	0.068477	0.396448	0.657162
resting	NKdim	RNA	SGK1	-0.174283	-0.59517	-0.000363431	-0.262125	0.0474396	0.147842
resting	NKdim	RNA	SH2B3	-0.0173919	-0.0480118	-0.00202445	-0.040488	0.625469	0.829195
resting	NKdim	RNA	SIRPG	-0.261292	-0.500124	-0.000730008	-0.243589	0.0563322	0.165454
resting	NKdim	RNA	SKAP2	-0.0489437	0.0339421	-0.00127408	0.0275194	0.429458	0.691576
resting	NKdim	RNA	SLAMF1	0.0695475	-0.0644627	0.000148806	-0.0117093	0.842892	0.936153
resting	NKdim	RNA	SLC25A37	-0.0100631	0.038304	-2.92493e-05	0.00905208	0.968096	0.982828
resting	NKdim	RNA	SLC2A3	-0.0849166	-0.218384	-0.00113571	-0.162806	0.0571988	0.166949
resting	NKdim	RNA	SLC38A7	0.138445	0.281765	0.000725003	0.142386	0.166627	0.393004
resting	NKdim	RNA	SMAD2	0.0102768	-0.0572516	0.000531255	-0.044968	0.414688	0.672428
resting	NKdim	RNA	SMAD3	-0.0883641	-0.215195	-0.00120589	-0.161897	0.0637954	0.183002
resting	NKdim	RNA	SNX10	0.144385	0.191466	0.00136549	0.116774	0.188192	0.414556
resting	NKdim	RNA	SOCS1	-0.135659	-0.387859	-0.000234869	-0.0705312	0.322968	0.588507
resting	NKdim	RNA	SOCS2	-0.0143085	0.175825	-3.05183e-05	0.136063	0.0306812	0.111071
resting	NKdim	RNA	SOCS3	0.0803201	-0.669486	0.000123176	-0.105163	0.035438	0.123504
resting	NKdim	RNA	SOCS4	-0.000357532	0.170623	5.94388e-05	0.0963861	0.227829	0.464612
resting	NKdim	RNA	SOX4	-0.0508086	-0.148655	-0.000215739	-0.0492048	0.666718	0.857734
resting	NKdim	RNA	SPI1	NA	NA	NA	NA	NA	NA
resting	NKdim	RNA	SPOCK2	-0.0860897	-0.0851761	-0.00286479	-0.0693342	0.213351	0.446242
resting	NKdim	RNA	SPP1	NA	NA	NA	NA	NA	NA
resting	NKdim	RNA	STAT1	0.0571252	0.331151	0.000426986	0.245409	0.0133836	0.0600976
resting	NKdim	RNA	STAT3.meta	0.00865011	0.0776418	0.000764239	0.0723787	0.0458504	0.147288
resting	NKdim	RNA	STAT4	-0.00264212	0.119472	7.18685e-08	0.106596	0.0132615	0.0600976
resting	NKdim	RNA	STAT5A	0.0428795	0.169158	0.00180026	0.150768	0.00402288	0.0248074
resting	NKdim	RNA	STAT6	-0.00582326	-0.0106787	-0.00177869	-0.00955791	0.961047	0.98138
resting	NKdim	RNA	TAGAP	0.148069	0.547402	0.00146075	0.506423	4.1306e-07	2.57282e-05
resting	NKdim	RNA	TAP1	0.0624088	0.183041	0.0020575	0.162415	0.00373764	0.0244217
resting	NKdim	RNA	TARP.refseq	0.0678874	0.260412	0.00130107	0.225254	0.00148177	0.0121401
resting	NKdim	RNA	TBX21	0.0354053	0.189895	0.00194985	0.176375	2.32851e-05	0.000473094
resting	NKdim	RNA	TCF7	-0.0191451	0.0238283	-0.000238841	0.0136261	0.903447	0.959776
resting	NKdim	RNA	TGFB1	-0.0374579	-0.108397	-0.000479587	-0.0658466	0.532785	0.782423
resting	NKdim	RNA	TGFB3	0.00995849	-0.256583	0.000116219	-0.100395	0.194701	0.424885
resting	NKdim	RNA	TGFBI	0.353745	0.363135	6.31539e-05	0.00739067	0.863519	0.942204
resting	NKdim	RNA	TGFBR2	-0.0179033	0.0440871	-0.00100152	0.0386318	0.336716	0.597894
resting	NKdim	RNA	TGFBR3	-0.134887	-0.185396	-0.00272995	-0.151308	0.030958	0.111211
resting	NKdim	RNA	TGIF1	0.00638907	-0.133761	-1.46343e-05	-0.08662	0.270215	0.523612
resting	NKdim	RNA	THEMIS	-0.01487	-0.388406	-2.30201e-05	-0.0562339	0.320931	0.587744
resting	NKdim	RNA	TIAF1	0.0346148	0.0131366	0.00109692	0.0036745	0.796914	0.918911
resting	NKdim	RNA	TIFA	0.0748028	0.0403951	0.000490481	0.0219636	0.71907	0.876777
resting	NKdim	RNA	TIGIT	-0.0242607	0.241502	-0.000258455	0.178006	0.0136412	0.0606709
resting	NKdim	RNA	TK1	0.34872	0.934073	0.00047608	0.728398	0.003386	0.0232538
resting	NKdim	RNA	TLR2	0.154256	-0.326262	9.72128e-05	-0.0185776	0.54144	0.789158
resting	NKdim	RNA	TLR9	-0.0886756	0.305457	2.12845e-06	0.000245591	0.995927	NA
resting	NKdim	RNA	TMUB2	-0.00873053	-0.160454	-0.000282428	-0.135622	0.0124386	0.0580883
resting	NKdim	RNA	TNFAIP3	0.0624837	-0.64625	0.000194769	-0.518095	0.000349316	0.00362512
resting	NKdim	RNA	TNFAIP8	-0.0269686	0.202248	-0.000553247	0.168495	0.00270091	0.0197082
resting	NKdim	RNA	TNFRSF13C	-0.0700464	0.720484	7.922e-07	0.000775865	0.959846	NA
resting	NKdim	RNA	TNFRSF18	-0.165042	-0.213856	-0.000653738	-0.0703826	0.412425	0.671088
resting	NKdim	RNA	TNFRSF1B	-0.0445457	-0.0911245	-0.00208292	-0.0791113	0.181052	0.410444
resting	NKdim	RNA	TNFRSF25	-0.0457616	-0.132938	-0.000293423	-0.0569136	0.621755	0.827235
resting	NKdim	RNA	TNFRSF4	0.0415594	-0.0883672	0.000232044	-0.0323139	0.674417	0.861497
resting	NKdim	RNA	TNFRSF8	-0.540086	-0.331218	-1.8113e-05	-0.00228576	0.940845	NA
resting	NKdim	RNA	TNFRSF9.meta	0.826765	1.15969	0.000674565	0.848201	0.00583102	0.031072
resting	NKdim	RNA	TNFSF10	0.164084	0.380394	0.00254722	0.345908	3.8644e-05	0.000644527
resting	NKdim	RNA	TNFSF11	0.0222524	0.025439	4.0663e-05	0.00410646	0.993798	0.995931
resting	NKdim	RNA	TNFSF13B	-0.0421234	-0.14104	-8.28841e-05	-0.0244812	0.83849	0.936153
resting	NKdim	RNA	TNFSF13	0.0283181	-0.203844	0.000155156	-0.0853168	0.242961	0.485419
resting	NKdim	RNA	TNFSF14	-0.151383	0.66575	-0.000611132	0.587334	2.40182e-07	2.2433e-05
resting	NKdim	RNA	TNFSF4	-0.0992695	0.316095	-0.00018135	0.0629606	0.197764	0.428009
resting	NKdim	RNA	TNFSF8	0.372819	0.42673	0.000190203	0.0192207	0.613896	0.823735
resting	NKdim	RNA	TNF	-0.299514	-0.393567	-0.00217665	-0.308748	0.00389933	0.0248074
resting	NKdim	RNA	TOP2A	0.135727	0.253818	0.00011846	0.0240744	0.767832	0.905498
resting	NKdim	RNA	TOX	0.0117698	-0.143456	0.000228477	-0.113059	0.0857731	0.234246
resting	NKdim	RNA	TRAC	0.0267622	-0.0105532	0.00180358	-0.00978585	0.609953	0.823735
resting	NKdim	RNA	TRAT1	0.312086	0.19116	0.00143028	0.0662281	0.124448	0.316728
resting	NKdim	RNA	TRBC2	-0.0186979	-0.0366371	-0.00162987	-0.0413772	0.559328	0.797876
resting	NKdim	RNA	TRDC	0.0700483	0.0268939	0.00319195	0.0227012	0.325128	0.588507
resting	NKdim	RNA	TRGV9	-0.0118158	0.196721	-2.35716e-05	0.0371376	0.615596	0.823735
resting	NKdim	RNA	TRIB2	-0.00259369	0.0408143	-0.000124262	0.0362615	0.446937	0.709931
resting	NKdim	RNA	TRPS1	-0.146411	-0.27802	-0.000308381	-0.0533126	0.51177	0.758719
resting	NKdim	RNA	TSC22D3	-0.0283097	-0.399569	-0.000334629	-0.357366	2.53262e-05	0.000473094
resting	NKdim	RNA	TSHZ2	-0.718054	-0.08413	-0.00012067	-0.00203848	0.596281	0.819938
resting	NKdim	RNA	TSPAN32	0.0216672	-0.1596	0.0016133	-0.150285	2.72148e-06	7.94333e-05
resting	NKdim	RNA	TSPAN5	-0.0572157	-0.0911857	-0.000493454	-0.0491558	0.71317	0.874148
resting	NKdim	RNA	TXK	-0.00728013	0.0717988	-0.000405639	0.0598475	0.131578	0.323404
resting	NKdim	RNA	TYK2	-0.00201144	-0.066301	0.00189448	-0.0588726	0.18649	0.414556
resting	NKdim	RNA	TYMS	-0.234009	0.503291	-0.000437598	0.127773	0.00770031	0.0382558
resting	NKdim	RNA	UBASH3A	0.0430889	0.156614	8.97731e-05	0.0283655	0.793721	0.917494
resting	NKdim	RNA	UBE2C	0.575435	0.495984	0.000212179	0.0212789	0.50789	0.757778
resting	NKdim	RNA	VNN2	0.0631809	0.0707474	0.00142263	0.0522578	0.532762	0.782423
resting	NKdim	RNA	VPS13C	0.0049861	0.0289682	-0.000603214	0.0283507	0.756837	0.897063
resting	NKdim	RNA	XBP1	0.0351454	0.272415	0.00117699	0.249937	9.13427e-07	3.55476e-05
resting	NKdim	RNA	XCL1.meta	0.189579	0.440079	0.00107766	0.346196	0.00738655	0.0370916
resting	NKdim	RNA	XCL2	0.0969798	0.295758	0.00344172	0.278806	4.95832e-07	2.57282e-05
resting	NKdim	RNA	YBX3	0.162943	0.144015	0.000204652	0.0173988	0.83021	0.934492
resting	NKdim	RNA	ZAP70	-0.0353325	-0.0894118	-0.00209201	-0.0797695	0.119815	0.309137
resting	NKdim	RNA	ZBED2	NA	NA	NA	NA	NA	NA
resting	NKdim	RNA	ZBTB16	-0.0511007	-0.263854	-0.00107162	-0.232535	0.000795026	0.00727994
resting	NKdim	RNA	ZBTB32	-0.184386	-0.626445	4.77504e-07	-0.00112533	0.961945	NA
resting	NKdim	RNA	ZEB2.meta	-0.00480393	-0.221381	-0.000120601	-0.197084	0.000705255	0.00658709
resting	NKdim	RNA	ZFP36L1	0.0549864	0.0951495	0.0026075	0.0791069	0.183189	0.413281
resting	NKdim	RNA	ZFP36L2	-0.0149905	-0.338229	-0.000153885	-0.282769	0.0011339	0.00945589
resting	NKdim	RNA	ZNF165	-0.936156	-0.523583	-0.000337938	-0.0216908	0.207074	0.437573
resting	NKdim	RNA	ZNF26	-0.243893	-0.343534	-0.00207574	-0.260412	0.0108484	0.0520002
resting	NKdim	RNA	ZNF292	-0.177195	0.0890966	-0.00114549	0.0377843	0.10748	0.281983
resting	NKdim	RNA	ZNF462	0.138788	0.0943899	2.65439e-06	-0.000170253	0.997673	NA
resting	NKdim	RNA	ZNF683	0.243304	0.0875062	0.00124049	0.0329827	0.214043	0.446242
resting	NKdim	Protein	CD101.CD101.Ab	0.0351216	-0.0142351	0.000684606	-0.00128537	0.683381	0.807786
resting	NKdim	Protein	ICAM2.CD102.Ab	-0.0620082	0.0104987	-0.00405835	0.00254267	0.0573713	0.263002
resting	NKdim	Protein	ITGAE.CD103.Ab	-0.0295546	0.0171973	-0.00215666	0.00454067	0.298521	0.646019
resting	NKdim	Protein	KIT.CD117.YB5.B8.Ab	-0.0185544	-0.0114739	-0.00237603	-0.000319014	0.683511	0.807786
resting	NKdim	Protein	IFNGR1.CD119.Ab	-0.0174503	0.0272962	-0.000869393	0.00596987	0.463796	0.777819
resting	NKdim	Protein	ITGAM.CD11b.M1.70.Ab	-0.0396429	-0.105166	-0.000556544	-0.00761569	0.314676	0.646019
resting	NKdim	Protein	ITGAX.CD11c.B.LY6.Ab	0.0282983	-0.0346797	0.000521285	-0.00303785	0.581733	0.777819
resting	NKdim	Protein	IL2RB.CD122.Ab	0.0424708	-0.0784749	0.00191653	-0.0225498	0.00697535	0.0906795
resting	NKdim	Protein	IL6R.CD126.Ab	-0.00581656	0.016657	-0.000712847	0.00473667	0.572516	0.777819
resting	NKdim	Protein	IL7R.CD127.Ab	0.00556266	-0.0434903	0.000129319	-0.00478146	0.615546	0.794729
resting	NKdim	Protein	TNFRSF4.CD134.ACT35.Ab	-0.00283538	0.0361113	-0.000293247	0.0164368	0.22237	0.535335
resting	NKdim	Protein	TNFRSF9.CD137.Ab	0.016954	0.000193738	-0.00072357	-0.000586	0.540715	0.777819
resting	NKdim	Protein	CTLA4.CD152.Ab	0.014235	-0.0301907	0.000615922	0.000941207	0.514328	0.777819
resting	NKdim	Protein	CD40LG.CD154.Ab	0.0523066	0.0253985	0.00191724	0.00346694	0.46735	0.777819
resting	NKdim	Protein	KLRB1.CD161.DX12.Ab	0.0343153	-0.0264298	0.00457519	-0.01856	0.0281983	0.183289
resting	NKdim	Protein	FCGR3A.CD16.3G8.Ab	-0.0238277	-0.06091	-0.000584627	-0.00737595	0.503839	0.777819
resting	NKdim	Protein	CXCR3.CD183.Ab	-0.0256365	0.00323027	-0.000828952	0.000470894	0.778569	0.903696
resting	NKdim	Protein	CXCR4.CD184.Ab	-0.096729	-0.0102175	-0.00125785	0.000125751	0.327441	0.646019
resting	NKdim	Protein	CCR4.CD194.Ab	0.0243408	0.0540144	0.00233598	0.0336227	0.0720653	0.292765
resting	NKdim	Protein	CCR5.CD195.2D7.Ab	0.0598713	0.0843123	0.00455347	0.0442009	0.0273577	0.183289
resting	NKdim	Protein	CCR6.CD196.Ab	-0.0457987	-0.0369687	-0.00117878	-0.00820061	0.403473	0.749307
resting	NKdim	Protein	CCR7.CD197.Ab	-0.0190153	0.0326445	-0.0053893	0.0216151	0.00924766	0.0923536
resting	NKdim	Protein	IL12RB1.CD212.Ab	0.00836272	-0.00375327	0.000557833	-0.000992828	0.922259	0.946851
resting	NKdim	Protein	IL15RA.CD215.Ab	0.0183873	0.0713361	0.00102736	0.0265462	0.101211	0.358589
resting	NKdim	Protein	CR2.CD21.B.LY4.Ab	0.0264276	0.0455031	0.00102495	0.00653062	0.623557	0.794729
resting	NKdim	Protein	CD226.CD226.Ab	-0.0183353	-0.0410029	-0.00151686	-0.0154312	0.337917	0.646019
resting	NKdim	Protein	IL2RA.CD25.Ab	0.0201631	0.0764538	0.000481204	0.00842438	0.336987	0.646019
resting	NKdim	Protein	DPP4.CD26.Ab	0.0659599	0.0158045	0.00366558	0.00330756	0.14192	0.401078
resting	NKdim	Protein	BTLA.CD272.Ab	-0.0146654	0.0440419	-0.00132152	0.0293981	0.00994577	0.0923536
resting	NKdim	Protein	PDCD1LG2.CD273.Ab	-0.00639524	0.0143357	-0.000958312	0.00723336	0.583848	0.777819
resting	NKdim	Protein	CD274.CD274.Ab	-0.0325425	0.0190741	-0.00352647	0.00963849	0.111217	0.361456
resting	NKdim	Protein	ICOSLG.CD275.Ab	0.00973209	0.00259073	0.00132923	0.00101508	0.900881	0.946851
resting	NKdim	Protein	ICOS.CD278.Ab	0.0327271	0.0275481	0.00195887	0.00605926	0.565832	0.777819
resting	NKdim	Protein	PDCD1.CD279.Ab	0.0225852	0.00861726	0.000654772	-6.12714e-05	0.887231	0.946851
resting	NKdim	Protein	CD28.CD28.CD28.2.Ab	0.0273161	0.0152245	0.00195898	0.00377433	0.682976	0.807786
resting	NKdim	Protein	PECAM1.CD31.WM59.Ab	0.00845893	-0.117018	0.000389136	-0.0868256	0.00125438	0.0271782
resting	NKdim	Protein	NCR1.CD335.Ab	0.180892	0.00479036	0.149895	0.000700521	1.8656e-05	0.000606318
resting	NKdim	Protein	CD38.CD38.Ab	0.131094	-0.124897	0.00122532	-0.00592629	0.0116185	0.0944002
resting	NKdim	Protein	ENTPD1.CD39.Ab	0.0387743	-0.0592247	0.000293119	-0.00199532	0.586356	0.777819
resting	NKdim	Protein	CD40.CD40.Ab	-0.0493844	0.416268	-0.000402156	0.369474	2.92765e-07	1.90297e-05
resting	NKdim	Protein	PTPRC.CD45RA.HI100.Ab	0.0211234	0.0648163	0.000757054	0.0119728	0.311438	0.646019
resting	NKdim	Protein	PTPRC.CD45RO.Ab	0.0210277	0.0313182	0.00486724	0.0208635	0.175038	0.437596
resting	NKdim	Protein	CD46.CD46.Ab	-0.0571107	0.00506952	-0.00382037	0.0016044	0.0386662	0.228482
resting	NKdim	Protein	ITGA1.CD49a.Ab	-0.00350635	0.0437857	-0.000493692	0.0221045	0.104818	0.358589
resting	NKdim	Protein	ITGA2.CD49b.Ab	-0.00992382	0.00861357	-0.000520546	0.00188187	0.871009	0.946851
resting	NKdim	Protein	ITGA4.CD49d.Ab	-0.0031953	-0.0116964	-0.000272002	-0.00381165	0.906674	0.946851
resting	NKdim	Protein	CD4.CD4.SK3.Ab	0.0125765	0.00828074	0.000343384	0.00103245	0.965253	0.965253
resting	NKdim	Protein	NCAM1.CD56.NCAM16.2.Ab	-0.00610177	0.0142701	-0.000345177	0.00338901	0.827762	0.943602
resting	NKdim	Protein	SELL.CD62L.DREG.56.Ab	0.213608	0.126448	0.00170962	0.00508164	0.0606927	0.263002
resting	NKdim	Protein	CD69.CD69.Ab	-0.128387	-0.0214983	-0.00211147	-0.00162878	0.0974684	0.358589
resting	NKdim	Protein	NT5E.CD73.Ab	0.087963	0.0449018	0.00488716	0.00914069	0.0510677	0.255339
resting	NKdim	Protein	CD80.CD80.Ab	0.0415388	0.0509257	0.00152174	0.00855124	0.449526	0.777819
resting	NKdim	Protein	CD86.CD86.2331.Ab	0.0134063	0.0268583	0.000873139	0.00742832	0.675074	0.807786
resting	NKdim	Protein	CD8A.CD8.RPA.T8.Ab	-0.0329273	-0.0421864	-0.00116107	-0.00694468	0.585807	0.777819
resting	NKdim	Protein	KLRD1.CD94.Ab	0.0219483	-0.0281799	0.000942281	-0.005362	0.442235	0.777819
resting	NKdim	Protein	FAS.CD95.Ab	0.0156179	-0.0486584	0.000870049	-0.0131937	0.152595	0.409041
resting	NKdim	Protein	CXCR5.CXCR5.Ab	-0.004931	-0.0204675	-0.000153169	-0.00124292	0.932284	0.946851
resting	NKdim	Protein	LRRC32.GARP.Ab	0.0161735	0.0534151	0.00141633	0.0262648	0.157324	0.409041
resting	NKdim	Protein	TNFRSF18.GITR.Ab	-0.104997	-0.0187777	-0.0035885	-0.00265134	0.0460194	0.249272
resting	NKdim	Protein	CD74.HLA.DR.Ab	0.0391019	-0.046487	0.000459716	-0.00267689	0.530729	0.777819
resting	NKdim	Protein	ITGB7.ITGB7.Ab	-0.0734951	0.0120493	-0.00240331	0.0017174	0.125676	0.388998
resting	NKdim	Protein	LAG3.LAG.3.Ab	0.0134019	0.0671019	0.00299557	0.0555136	0.00187751	0.0305095
resting	NKdim	Protein	TRDV2.TCR.Vdelta2.Ab	-0.131239	-0.0190622	-0.00166686	-0.00112017	0.141742	0.401078
resting	NKdim	Protein	TRGV9.TCR.Vgamma9.Ab	-0.0612979	-0.0681202	-0.00188225	-0.0101747	0.273201	0.634217
resting	NKdim	Protein	HAVCR2.Tim3.Ab	-0.0178694	-0.0277558	-0.000511227	-0.0036645	0.841983	0.943602
resting	Treg	RNA	ABL2	-0.0262393	-0.0799461	-0.0128671	-0.0510065	0.537803	0.66379
resting	Treg	RNA	AC013264.2.gencode	0.0916934	0.0671757	0.0378562	0.034295	0.537561	0.66379
resting	Treg	RNA	ADAM10	-0.0254833	0.0294148	-0.0202881	0.0254006	0.299847	0.436305
resting	Treg	RNA	ADAM17	-0.0723839	-0.0337743	-0.0551957	-0.026638	0.213258	0.339814
resting	Treg	RNA	ADA	-0.204402	-0.113358	-0.14862	-0.0699336	0.0288557	0.0715503
resting	Treg	RNA	AFF3	0.167229	-0.0248967	0.0139032	-0.00251218	0.645841	0.74555
resting	Treg	RNA	AGPAT4	-0.00322414	0.0782979	-0.000904971	0.0273151	0.74196	0.811925
resting	Treg	RNA	AHR	-0.0369159	-0.0866839	-0.0170535	-0.0526679	0.538135	0.66379
resting	Treg	RNA	AIM2	-0.455535	0.058569	-0.272621	0.0122551	0.00454037	0.01886
resting	Treg	RNA	AIRE	-0.259342	0.205028	0.000118821	4.28788e-05	1	NA
resting	Treg	RNA	AKAP11	-0.0230637	-0.0456691	-0.0188917	-0.0381852	0.514099	0.645613
resting	Treg	RNA	AKAP12.meta	-0.557059	-0.627604	-0.00302587	-0.00778583	0.681642	NA
resting	Treg	RNA	ANK3	-0.133349	0.0738184	-0.0341022	0.0240388	0.243294	0.375368
resting	Treg	RNA	ANPEP	0.279317	0.610215	0.000360796	0.00046659	0.969733	NA
resting	Treg	RNA	ANXA1	-0.21978	0.0454255	-0.131372	0.0195134	0.0121782	0.0381845
resting	Treg	RNA	ANXA5	-0.175478	0.0142614	-0.150251	0.0101919	0.00087913	0.00483552
resting	Treg	RNA	AOAH	0.00225181	-0.0656857	-3.76321e-05	-0.0180321	0.880446	0.922191
resting	Treg	RNA	APOBEC3G	-0.0107371	0.0934261	-0.00669046	0.0727154	0.105857	0.198634
resting	Treg	RNA	AREG	0.112097	-0.946388	0.010892	-0.829266	2.28067e-06	3.28966e-05
resting	Treg	RNA	ARL4C	-0.0310234	-0.0425321	-0.0200006	-0.0324129	0.690021	0.77519
resting	Treg	RNA	ATF6B	0.0518545	0.0609331	0.0440038	0.053768	0.114599	0.211768
resting	Treg	RNA	AURKB	-0.731478	-0.322895	-0.0522614	-0.0322041	0.027161	0.068395
resting	Treg	RNA	B3GAT1	0.295379	-0.0654803	0.0381537	-0.0107988	0.112552	0.20878
resting	Treg	RNA	B3GNT5	-0.615241	-1.0821	-0.0021364	-0.00835143	0.504288	NA
resting	Treg	RNA	BACH2.meta	0.145686	-0.0558905	0.101291	-0.0360961	0.00622808	0.0233932
resting	Treg	RNA	BANP	0.0184334	0.023543	0.00643865	0.0106331	0.967846	0.971845
resting	Treg	RNA	BATF3	0.113171	0.234522	0.00195192	0.00669999	0.905335	0.931023
resting	Treg	RNA	BATF	0.083535	0.22291	0.0299252	0.144619	0.0807063	0.162872
resting	Treg	RNA	BAX	-0.0094389	-0.0603293	-0.00638484	-0.0534935	0.137074	0.242247
resting	Treg	RNA	BCL11B	0.00839337	-0.0597963	0.0065594	-0.0535382	0.0845616	0.16843
resting	Treg	RNA	BCL2A1	0.383125	0.101382	0.35849	0.0658147	4.58479e-08	1.48547e-06
resting	Treg	RNA	BCL2L1	-0.133861	0.0637652	-0.0510498	0.0291475	0.119714	0.218725
resting	Treg	RNA	BCL2	0.0410741	-0.0175737	0.0205986	-0.0109394	0.681832	0.772425
resting	Treg	RNA	BCL6	0.0222246	-0.258801	0.00395386	-0.0880016	0.128219	0.230793
resting	Treg	RNA	BHLHE40	0.0858627	-0.0486644	0.0443732	-0.0289357	0.167014	0.284803
resting	Treg	RNA	BIN2	0.0934727	-0.0413711	0.0851921	-0.035368	1.03828e-05	0.000120144
resting	Treg	RNA	BIRC3	0.178954	0.158479	0.137341	0.125107	0.0116836	0.0371127
resting	Treg	RNA	BTG1	0.153723	-0.0791217	0.108228	-0.049161	0.00189619	0.00894708
resting	Treg	RNA	BTG2	0.200137	-0.182495	0.16134	-0.146578	7.43908e-08	2.25962e-06
resting	Treg	RNA	BTLA	-0.0685067	0.287639	-0.0166309	0.174327	0.00706073	0.0251699
resting	Treg	RNA	C10orf54	0.0623616	-0.0315815	0.0513761	-0.0249429	0.0160092	0.047442
resting	Treg	RNA	C2CD4A	NA	NA	NA	NA	NA	NA
resting	Treg	RNA	C3	-1.08528	-0.0446513	-0.000371284	6.23483e-05	0.925756	NA
resting	Treg	RNA	CARD16	-0.047466	0.152502	-0.0301537	0.123809	0.00225654	0.0102493
resting	Treg	RNA	CASP3	-0.219506	-0.0482982	-0.179501	-0.0302092	0.00321233	0.0138159
resting	Treg	RNA	CASP5	0.0600519	-0.45351	0.000344756	-0.000849323	0.943055	NA
resting	Treg	RNA	CBLB	0.0506013	-0.115673	0.030849	-0.0880365	0.0244693	0.0638578
resting	Treg	RNA	CCL1	0	0.275119	-7.23186e-05	0.000212421	0.980006	NA
resting	Treg	RNA	CCL20	-0.133013	0.396506	-0.0249164	0.257219	0.000779537	0.00445712
resting	Treg	RNA	CCL2	-0.785075	-0.196521	-0.00015324	-0.000241784	0.983565	NA
resting	Treg	RNA	CCL3	0.0579465	0.0954532	0.0173878	0.0381602	0.709048	0.790361
resting	Treg	RNA	CCL4L2	-0.0722202	0.192454	-0.00512143	0.0236231	0.51568	0.645928
resting	Treg	RNA	CCL4	0.0352014	0.0304773	0.0159975	0.0186122	0.857636	0.910068
resting	Treg	RNA	CCL5	-0.273267	-0.472872	-0.167199	-0.418883	9.34136e-05	0.000769474
resting	Treg	RNA	CCNB1	-0.526713	-0.0602515	-0.0759131	-0.00804113	0.0254581	0.0651192
resting	Treg	RNA	CCND2	0.0144706	0.191282	0.010447	0.176816	7.52997e-06	9.3835e-05
resting	Treg	RNA	CCR10	-0.0713884	0.620628	-0.00932082	0.502649	6.84464e-05	0.000583595
resting	Treg	RNA	CCR1	0.709355	0.191751	0.0108148	0.00388701	0.354482	0.496479
resting	Treg	RNA	CCR2	-0.0798761	0.636108	-0.0075229	0.457207	0.000885517	0.00483552
resting	Treg	RNA	CCR3	0.15766	0.455009	0.0206784	0.245675	0.0370693	0.0874547
resting	Treg	RNA	CCR4	-0.0197027	0.37786	-0.00340572	0.218933	0.0141148	0.043693
resting	Treg	RNA	CCR5	-0.208438	0.38562	-0.020634	0.0730229	0.0163659	0.0482051
resting	Treg	RNA	CCR6.meta	-0.158406	0.2196	-0.0600221	0.13418	0.00155576	0.00757164
resting	Treg	RNA	CCR7	0.0888762	0.0688238	0.0561689	0.0492042	0.290485	0.425228
resting	Treg	RNA	CCR8	0.0733268	0.420165	0.0117504	0.257108	0.0207874	0.056126
resting	Treg	RNA	CCR9	-0.465786	0.219381	-0.0381372	0.0270078	0.0179821	0.051107
resting	Treg	RNA	CD14	0.291419	0.404804	0.0159249	0.0364309	0.368779	0.508695
resting	Treg	RNA	CD160	0.0615603	-0.193153	0.0100226	-0.0455999	0.284985	0.418437
resting	Treg	RNA	CD19	-0.197687	-0.364152	-0.00117277	-0.00554369	0.8559	NA
resting	Treg	RNA	CD1C	0.1294	0.119476	0.000287947	-0.000189027	0.997409	NA
resting	Treg	RNA	CD200	-0.175152	-0.105834	-0.0436701	-0.0318003	0.382597	0.52378
resting	Treg	RNA	CD226	0.0339689	0.194569	0.00803099	0.0802281	0.267195	0.405802
resting	Treg	RNA	CD244	0.0273415	-0.161093	0.00631515	-0.064885	0.241144	0.373927
resting	Treg	RNA	CD247	0.0269393	0.0618089	0.0253817	0.054604	0.220006	0.346029
resting	Treg	RNA	CD24	-0.198477	0.142287	-0.000741173	0.00136016	0.935411	NA
resting	Treg	RNA	CD274	-0.114338	0.243973	-0.040961	0.164979	0.0010541	0.00550851
resting	Treg	RNA	CD27	0.165834	0.0821577	0.148967	0.0696635	0.000392547	0.00264969
resting	Treg	RNA	CD28	-0.0971694	-0.134587	-0.0550524	-0.0976393	0.128942	0.23124
resting	Treg	RNA	CD2	-0.0535955	0.0838986	-0.0463082	0.0752173	0.000373489	0.00255656
resting	Treg	RNA	CD300A	-0.138814	-0.120805	-0.0969695	-0.0865863	0.0557382	0.120932
resting	Treg	RNA	CD300LF	0.523275	0.085771	0.00229049	-0.000251101	0.808001	NA
resting	Treg	RNA	CD33	0.539515	0.212126	0.055045	0.0234166	0.0524077	0.11473
resting	Treg	RNA	CD37	0.161849	-0.0556383	0.152673	-0.0503811	9.34348e-13	1.13523e-10
resting	Treg	RNA	CD38	-0.435077	-0.24225	-0.316804	-0.0816489	0.00933466	0.0315045
resting	Treg	RNA	CD3D	0.041207	-0.0124015	0.036497	-0.0115644	0.0600017	0.128784
resting	Treg	RNA	CD3E	0.0663398	-0.0182917	0.0625172	-0.0174008	4.76895e-05	0.000436247
resting	Treg	RNA	CD3G	-0.00561656	0.0488387	-0.00364601	0.0406349	0.369484	0.508695
resting	Treg	RNA	CD40LG	-0.0117332	0.294268	-0.00402581	0.237898	0.000746098	0.004422
resting	Treg	RNA	CD40	0.152615	-0.0886722	0.0475529	-0.0331558	0.0905706	0.176776
resting	Treg	RNA	CD44	0.090053	-0.0611485	0.082176	-0.058142	9.20609e-08	2.63186e-06
resting	Treg	RNA	CD48	0.207301	-0.059511	0.198369	-0.0529877	3.77708e-16	1.83566e-13
resting	Treg	RNA	CD4	-0.0171629	0.0618891	-0.0164983	0.052109	0.00588414	0.022696
resting	Treg	RNA	CD52	0.0207072	-0.0301858	0.0165494	-0.026368	0.341384	0.480906
resting	Treg	RNA	CD5	0.0227974	-0.0160529	0.0201444	-0.0148401	0.302965	0.439526
resting	Treg	RNA	CD63	0.00412889	-0.0111188	0.00316116	-0.00923511	0.896306	0.930075
resting	Treg	RNA	CD69	0.18993	-0.506648	0.0492277	-0.433846	6.34972e-07	1.23438e-05
resting	Treg	RNA	CD6	-0.0396197	-0.0740561	-0.0322063	-0.0662153	0.102677	0.195691
resting	Treg	RNA	CD70	-0.107479	0.0745163	-0.0216685	0.0216386	0.425968	0.562556
resting	Treg	RNA	CD74	-0.0390727	-0.0864451	-0.023787	-0.0705707	0.206922	0.335214
resting	Treg	RNA	CD7	0.100141	0.0290218	0.0864183	0.0246959	0.0153941	0.046051
resting	Treg	RNA	CD80	0.152052	0.1308	0.00681584	0.0089509	0.872495	0.917819
resting	Treg	RNA	CD86.meta	-0.0979671	0.554448	-0.00166179	0.0193888	0.317349	0.455912
resting	Treg	RNA	CD8A	-0.00784834	-0.0376542	-0.00635306	-0.0282032	0.774483	0.83274
resting	Treg	RNA	CD8B	-0.0556407	-0.161709	-0.0238498	-0.101087	0.176848	0.296943
resting	Treg	RNA	CD96	-0.0911914	-0.0569522	-0.0304403	-0.0242281	0.64737	0.74555
resting	Treg	RNA	CD9	-0.0876645	-0.136828	-0.0157927	-0.0396534	0.63376	0.74555
resting	Treg	RNA	CENPC	0.0739131	0.104847	0.051892	0.0840493	0.12639	0.2292
resting	Treg	RNA	CFH	-0.290626	0.134188	-0.0108022	0.0080443	0.456722	0.596685
resting	Treg	RNA	CHI3L2	-0.019964	-0.0798186	-0.0114582	-0.0358199	0.724386	0.80377
resting	Treg	RNA	CISH	0.135501	1.22622	0.00585402	1.04237	6.59037e-05	0.000582349
resting	Treg	RNA	CITED4	0.864911	0.553997	0.00163368	0.00138493	0.812196	NA
resting	Treg	RNA	CLC	-0.0713589	0.223575	-0.000850409	0.0102609	0.74343	0.811925
resting	Treg	RNA	CLEC2D	0.0138861	0.131935	-0.00555468	0.102285	0.0921455	0.178417
resting	Treg	RNA	CLECL1	-0.204667	0.0775916	-0.0189924	0.0127552	0.38782	0.526185
resting	Treg	RNA	CNOT2	0.0391302	-0.0891966	0.0292004	-0.0779478	0.00632267	0.023402
resting	Treg	RNA	COLQ	0.20851	-0.0576171	0.0897457	-0.0215179	0.0310598	0.0752879
resting	Treg	RNA	CORO1A	-0.0280899	0.0513573	-0.0197369	0.0416613	0.211763	0.338861
resting	Treg	RNA	CR2	0.614478	1.28646	0.0119898	0.0464198	0.036598	0.0871893
resting	Treg	RNA	CRTAM	0.328887	0.0825772	0.0566804	0.0171966	0.123372	0.224565
resting	Treg	RNA	CSF2	0.0711508	-0.162516	0.00835716	-0.028242	0.467985	0.605201
resting	Treg	RNA	CSF3	0	0.275119	-7.23186e-05	0.000212421	0.980006	NA
resting	Treg	RNA	CST7	-0.0734932	-0.0801499	-0.0541218	-0.0646878	0.144475	0.252572
resting	Treg	RNA	CTLA4	-0.0866309	-0.401657	-0.0361477	-0.364964	1.08281e-05	0.000122383
resting	Treg	RNA	CTSD	0.0604694	-0.0670015	0.0433607	-0.058247	0.0430367	0.097283
resting	Treg	RNA	CTSH	-0.223166	-0.0629295	-0.135928	-0.0292771	0.0487669	0.107243
resting	Treg	RNA	CTSW	0.162035	-0.0362784	0.145543	-0.0290907	2.18822e-06	3.28966e-05
resting	Treg	RNA	CX3CR1	0.133211	-0.0309591	0.0406824	-0.0113272	0.272913	0.410638
resting	Treg	RNA	CXCL10	-0.566432	0.456863	-0.00020504	0.00029236	0.964122	NA
resting	Treg	RNA	CXCL13	-0.551051	-0.0537268	6.03202e-05	0.000150493	1	NA
resting	Treg	RNA	CXCL16	-0.133107	-0.498158	-0.000237511	-0.00384769	0.85591	NA
resting	Treg	RNA	CXCL8	0.0279955	0.00151599	0.00140258	0.000134498	0.994144	0.994144
resting	Treg	RNA	CXCL9	NA	NA	NA	NA	NA	NA
resting	Treg	RNA	CXCR1	0.150294	0.397775	0.00289546	0.0109189	0.757353	0.821994
resting	Treg	RNA	CXCR3	-0.110148	0.0719934	-0.0301842	0.0251599	0.338635	0.480906
resting	Treg	RNA	CXCR4	0.219249	-0.45041	0.0916982	-0.391251	2.68508e-08	9.49276e-07
resting	Treg	RNA	CXCR5	-0.0168892	0.0167971	-0.00618051	0.00913915	0.932625	0.952218
resting	Treg	RNA	CXCR6	-0.344024	-0.199348	-0.0451984	-0.0366677	0.18635	0.30738
resting	Treg	RNA	DAPP1	-0.0248298	0.173224	-0.010537	0.119204	0.031048	0.0752879
resting	Treg	RNA	DDIT4	0.1415	-0.475704	0.03071	-0.391188	1.8783e-05	0.000202856
resting	Treg	RNA	DEXI	0.0515726	0.178601	0.0308621	0.14725	0.0264309	0.0669032
resting	Treg	RNA	DIXDC1	0.0201595	0.228752	0.00128288	0.0224079	0.656946	0.754789
resting	Treg	RNA	DOCK8	-0.0149547	0.220695	-0.00765772	0.187605	0.000473172	0.00307396
resting	Treg	RNA	DPP4	0.0798844	-0.031655	0.0465242	-0.0204303	0.195729	0.320283
resting	Treg	RNA	DUSP1	0.205811	-0.127318	0.125114	-0.071121	0.00104018	0.00549488
resting	Treg	RNA	DUSP2	0.199773	-0.526062	0.0994233	-0.487203	3.87661e-12	3.76806e-10
resting	Treg	RNA	DUSP4	-0.315036	-0.879525	-0.044259	-0.784327	1.92685e-05	0.000203576
resting	Treg	RNA	DUSP5	0.0183989	-1.07202	4.81286e-05	-0.976451	4.65218e-07	1.07917e-05
resting	Treg	RNA	DUSP6	-0.177294	-0.0394685	-0.0424455	-0.0121943	0.363555	0.503873
resting	Treg	RNA	EGR1	0.640547	0.0256775	0.500398	0.0044275	0.000537973	0.00330955
resting	Treg	RNA	EGR3	0.169051	-0.0829732	0.025196	-0.0164147	0.306749	0.442374
resting	Treg	RNA	ELF1	0.0326914	-0.11163	0.0186639	-0.0796439	0.0832076	0.166415
resting	Treg	RNA	ENPP3	0.940294	0.0253223	0.0136309	0.000568895	0.135542	NA
resting	Treg	RNA	ENTPD1	-0.0524694	0.098408	-0.0125419	0.0399878	0.402822	0.537834
resting	Treg	RNA	EOMES	0.221592	0.551215	0.00983398	0.040852	0.250804	0.384513
resting	Treg	RNA	F2R	-0.563004	-0.533985	-0.0185851	-0.0286772	0.225844	0.352927
resting	Treg	RNA	F5	-0.134122	-0.092092	-0.109188	-0.0758911	0.0188586	0.0529784
resting	Treg	RNA	FABP5	-0.158743	-0.143704	-0.00733562	-0.0115209	0.850106	0.90495
resting	Treg	RNA	FAM174B	-0.0645504	0.37506	-0.00925506	0.145041	0.0183456	0.0518371
resting	Treg	RNA	FANK1	-0.00648748	0.111728	-0.0015598	0.0374251	0.604684	0.720286
resting	Treg	RNA	FASLG	0.0243843	0.477832	0.000555306	0.018212	0.486519	0.622233
resting	Treg	RNA	FAS	-0.147519	-0.0429174	-0.130767	-0.0367982	0.00730931	0.0257415
resting	Treg	RNA	FBXO22	-0.391691	-0.386473	-0.00955861	-0.0152382	0.565072	0.68741
resting	Treg	RNA	FBXO3	0.0839682	0.143142	0.0473893	0.108284	0.0890753	0.174841
resting	Treg	RNA	FCER1G	0.537309	0.136174	0.5026	0.0698843	2.73454e-08	9.49276e-07
resting	Treg	RNA	FCGR3A	0.00644253	-0.0739368	0.00216492	-0.0381358	0.643447	0.74555
resting	Treg	RNA	FCRL3	0.063668	0.0754895	0.0179088	0.0302075	0.760996	0.821994
resting	Treg	RNA	FLI1	0.0153132	0.136215	0.00584058	0.119389	0.00224726	0.0102493
resting	Treg	RNA	FNIP2	-0.02563	-0.0642938	-0.0102301	-0.0342285	0.762795	0.821994
resting	Treg	RNA	FOSB	0.251653	0.0422102	0.186831	0.0213956	0.00808556	0.0276731
resting	Treg	RNA	FOSL1	-0.104833	0.58186	-0.00128417	0.0140584	0.41467	NA
resting	Treg	RNA	FOSL2	0.252394	-0.568243	0.0142167	-0.0497389	0.0221334	0.0589166
resting	Treg	RNA	FOS	0.370406	0.0423714	0.312379	0.0186663	0.000229646	0.00166579
resting	Treg	RNA	FOXB1	NA	NA	NA	NA	NA	NA
resting	Treg	RNA	FOXN3	0.06918	-0.20349	0.044376	-0.179646	5.86782e-06	7.70746e-05
resting	Treg	RNA	FOXO1	0.0237741	0.0867587	0.0164466	0.072369	0.146475	0.25515
resting	Treg	RNA	FOXO3	0.0598789	-0.106072	0.0416601	-0.076286	0.00487241	0.0197333
resting	Treg	RNA	FOXP1	0.105094	-0.0152684	0.0765323	-0.0109371	0.0442658	0.0995981
resting	Treg	RNA	FOXP3	0.122007	0.0662345	0.0954599	0.0499788	0.0730485	0.149796
resting	Treg	RNA	FUT4	-0.128151	-0.225345	-0.038643	-0.110478	0.170269	0.289338
resting	Treg	RNA	FYB	0.0530447	-0.0101109	0.0450204	-0.00993602	0.0808671	0.162872
resting	Treg	RNA	FYN	0.081138	-0.0544203	0.0709847	-0.0489695	0.000128883	0.000994241
resting	Treg	RNA	GAPDH	-0.096331	-0.115104	-0.0669331	-0.0919504	0.0770321	0.156643
resting	Treg	RNA	GATA3	-0.0290866	0.0564899	-0.0101113	0.0273496	0.646938	0.74555
resting	Treg	RNA	GBP4	-0.1101	0.266969	-0.0455486	0.209109	0.000102131	0.000813697
resting	Treg	RNA	GBP5	-0.0725605	-0.170571	-0.0411844	-0.134229	0.0368558	0.0873753
resting	Treg	RNA	GEM	0.33685	-0.653553	0.0176942	-0.0520226	0.00709523	0.0251699
resting	Treg	RNA	GFI1	0.0155996	-0.00554809	0.00684155	-0.00321907	0.963983	0.971845
resting	Treg	RNA	GHR	0	0.845889	-8.85478e-05	0.000603219	0.907435	NA
resting	Treg	RNA	GIMAP2	0.0869719	0.172705	0.0587211	0.146299	0.00849041	0.0288555
resting	Treg	RNA	GIMAP5	-0.10579	0.380012	-0.0400056	0.332909	4.66306e-07	1.07917e-05
resting	Treg	RNA	GIMAP7	-0.121984	0.619236	-0.0293611	0.564928	2.12626e-09	1.47623e-07
resting	Treg	RNA	GLG1	0.106002	0.172839	0.0339005	0.0835136	0.283769	0.41807
resting	Treg	RNA	GLIS3.meta	0.0885369	0.303757	0.00117687	0.00671523	0.869077	NA
resting	Treg	RNA	GNLY	-7.66203e-05	-0.103069	-0.00114837	-0.0993137	3.90709e-05	0.000372323
resting	Treg	RNA	GPR171	-0.0686237	0.413366	-0.00689375	0.0996385	0.0302624	0.0742804
resting	Treg	RNA	GPR183	-0.154023	-0.14788	-0.0496334	-0.0668616	0.275826	0.412127
resting	Treg	RNA	GPR18	0.235721	-0.0103559	0.137342	-0.00392714	0.0189824	0.0530199
resting	Treg	RNA	GPR65	0.0243168	-0.251118	0.00994061	-0.20652	0.000842954	0.00476367
resting	Treg	RNA	GZMA	-0.17296	-0.116166	-0.111995	-0.079722	0.0377189	0.0885574
[truncated: 4,001 more rows]
