# Supplementary material for: Low-dose IL-2 reduces IL-21+ T cell frequency and induces anti-inflammatory gene expression in type 1 diabetes
Source: Nat Commun. 2022 Nov 28;13:7324. doi: 10.1038/s41467-022-34162-3 (PMC9705541; doi:10.1038/s41467-022-34162-3)
Supplement: Supplementary file 9 — Source Data [file 41467_2022_34162_MOESM9_ESM.xlsx]

## Sheet: README
Low-dose IL-2 reduces IL-21+ T cells and induces prolonged alteration of immune gene expression in type 1 diabetes
Source data
Abbreviation	Description
DP	double-positive (FOXP3+ IKZF2+)
FACS	fluorescence-activated cell sorting
FDR	false discovery rate
Fig	Figure
log2FC	log2 fold change
mem	memory
NKbr	CD56br NK
NKdim	CD56dim NK
p_val	P value
rest	resting, unstimulated
S Fig	Supplementary Figure
SEM	standard error of mean
sig	signature
stim	stimulated
Teff	Tconv, conventional T cells
Visit	Time point
V2	Day 0
V10	Day 24
V11	Day 27
V12	Day 55
Participant	Rhapsody ID	DILfrequency ID
P1	rh013	DILFRE043
P2	rh015	DILFRE036
P3	rh016	DILFRE041
P4	rh017	DILFRE018
P5	rh018	DILFRE019
P6	rh019	DILFRE024
P7	rh020	DILFRE027
P8	rh021	DILFRE023
P9	rh022	DILFRE032
P10	rh023	DILFRE033
P11	rh024	DILFRE034
P12	rh025	DILFRE030
P13	rh026	DILFRE035
S Fig

## Sheet: Fig 1c
day	Treg_mean	Treg_SEM	Teff_mean	Teff_SEM	CD8_mean	CD8_SEM	NKbr_mean	NKbr_SEM	NKdim_mean	NKdim_SEM
0	0	0	0	0	0	0	0	0	0	0
3	0.131172	0.0326808	-0.00956869	0.00264412	-0.00912782	0.0115618	0.291634	0.0721192	-0.0157523	0.00578148
6	0.240384	0.0356175	-0.0182674	0.00265971	-0.0120729	0.0131599	0.44989	0.0571195	-0.0297838	0.00706732
9	0.268974	0.0421186	-0.0189133	0.00312455	-0.0176254	0.0190814	0.759251	0.115116	-0.0559965	0.0128819
12	0.339979	0.038968	-0.0246995	0.00301943	-0.0173321	0.0187325	0.99522	0.121109	-0.0756929	0.0136959
15	0.337036	0.0394188	-0.0248972	0.00283419	-0.0278463	0.0175656	0.942671	0.110124	-0.0698482	0.0126217
18	0.362602	0.042332	-0.0271254	0.00314079	-0.0044671	0.0229959	1.38411	0.107337	-0.0963923	0.0132192
21	0.387228	0.042624	-0.0294951	0.00347235	-0.00778642	0.0221672	1.35306	0.191603	-0.0891372	0.0132275
24	0.387065	0.052628	-0.0285287	0.00426132	-0.0166946	0.0220467	1.54897	0.190691	-0.105933	0.0159411
27	0.375909	0.0391716	-0.0272701	0.00310997	-0.0155146	0.01936	1.5018	0.154335	-0.110274	0.0174484
55	0.0513396	0.0383203	-0.00441373	0.00356917	-0.00843205	0.0199027	0.104033	0.0920223	-0.00840554	0.00628369

## Sheet: Fig 1d,e
day	Treg_mean	Treg_SEM	Teff_mean	Teff_SEM	CD8_mean	CD8_SEM	NKbr_mean	NKbr_SEM	NKdim_mean	NKdim_SEM
0	0.057815	0.00538872	0.747355	0.0603683	0.413881	0.0348746	0.0115785	0.00112242	0.177622	0.0200153
3	0.0726505	0.00764058	0.818202	0.0789939	0.441126	0.0497296	0.013489	0.00143665	0.172524	0.0159817
6	0.0759511	0.00788771	0.776985	0.0622376	0.448166	0.0469155	0.0178421	0.00175798	0.187864	0.0178381
9	0.0834633	0.00698038	0.856174	0.077165	0.477467	0.049684	0.0196845	0.00186896	0.183627	0.0251525
12	0.077453	0.00597828	0.756274	0.060208	0.425353	0.051807	0.0222477	0.00223031	0.152539	0.0127235
15	0.0826151	0.00670732	0.783027	0.0559528	0.405207	0.0368428	0.0253935	0.0025019	0.191585	0.0193409
18	0.0835094	0.00661121	0.780616	0.0606231	0.442558	0.0533776	0.0263054	0.00224159	0.157496	0.0139024
21	0.0873174	0.00749035	0.8	0.0639068	0.438391	0.0432556	0.0303538	0.00327207	0.201991	0.0312915
24	0.0866422	0.00826486	0.786812	0.0629685	0.42825	0.0451558	0.0299377	0.0028912	0.185314	0.0302045
27	0.093266	0.00787412	0.87862	0.0848161	0.46276	0.0468737	0.0319424	0.00316719	0.189539	0.0183356
55	0.061303	0.00575157	0.741916	0.0521764	0.428583	0.050072	0.0117601	0.00132121	0.162513	0.0150067

## Sheet: Fig 2b
donor	group	V11	V12	V2	log2fc_V11	log2fc_V12	p_val_V11	p_val_fdr_V11	p_val_V12	p_val_fdr_V12
rh015	rest_Treg_total_DP_mem	0.230918	0.209199	0.250559	-0.117771	-0.260275	0.786865	0.858398	0.375732	0.901758
rh020	rest_Treg_total_DP_mem	0.288809	0.278589	0.377346	-0.385772	-0.437752	0.786865	0.858398	0.375732	0.901758
rh017	rest_Treg_total_DP_mem	0.29843	0.363373	0.327008	-0.13193	0.152129	0.786865	0.858398	0.375732	0.901758
rh016	rest_Treg_total_DP_mem	0.314747	0.361481	0.334292	-0.0869188	0.112809	0.786865	0.858398	0.375732	0.901758
rh026	rest_Treg_total_DP_mem	0.345599	0.402561	0.408202	-0.240186	-0.0200778	0.786865	0.858398	0.375732	0.901758
rh018	rest_Treg_total_DP_mem	0.336125	0.289113	0.308579	0.123356	-0.0940096	0.786865	0.858398	0.375732	0.901758
rh019	rest_Treg_total_DP_mem	0.347905	0.385202	0.379236	-0.1244	0.0225214	0.786865	0.858398	0.375732	0.901758
rh021	rest_Treg_total_DP_mem	0.269978		0.266582	0.0182666		0.786865	0.858398	0.375732	0.901758
rh022	rest_Treg_total_DP_mem	0.550963	0.486316	0.444651	0.309283	0.129221	0.786865	0.858398	0.375732	0.901758
rh023	rest_Treg_total_DP_mem	0.354256	0.334008	0.278609	0.346554	0.261643	0.786865	0.858398	0.375732	0.901758
rh013	rest_Treg_total_DP_mem	0.228734	0.246889	0.250609	-0.131765	-0.0215738	0.786865	0.858398	0.375732	0.901758
rh024	rest_Treg_total_DP_mem	0.337421	0.310708	0.186301	0.856913	0.737923	0.786865	0.858398	0.375732	0.901758
rh025	rest_Treg_total_DP_mem	0.225391	0.247067	0.280363	-0.314869	-0.182396	0.786865	0.858398	0.375732	0.901758
rh025	rest_Treg_total_DP_naive	0.30207	0.25947	0.294835	0.0349737	-0.18434	0.00610352	0.0244141	0.127197	0.763184
rh023	rest_Treg_total_DP_naive	0.210232	0.141026	0.211638	-0.0096187	-0.585645	0.00610352	0.0244141	0.127197	0.763184
rh022	rest_Treg_total_DP_naive	0.129482	0.126053	0.132977	-0.0384332	-0.0771558	0.00610352	0.0244141	0.127197	0.763184
rh024	rest_Treg_total_DP_naive	0.284434	0.198756	0.207306	0.456332	-0.0607624	0.00610352	0.0244141	0.127197	0.763184
rh013	rest_Treg_total_DP_naive	0.333506	0.231172	0.222594	0.583296	0.0545508	0.00610352	0.0244141	0.127197	0.763184
rh021	rest_Treg_total_DP_naive	0.288337		0.242894	0.247431		0.00610352	0.0244141	0.127197	0.763184
rh015	rest_Treg_total_DP_naive	0.361414	0.248822	0.264206	0.45199	-0.0865459	0.00610352	0.0244141	0.127197	0.763184
rh016	rest_Treg_total_DP_naive	0.292396	0.157027	0.183126	0.675092	-0.221819	0.00610352	0.0244141	0.127197	0.763184
rh020	rest_Treg_total_DP_naive	0.364114	0.303224	0.259625	0.487965	0.223956	0.00610352	0.0244141	0.127197	0.763184
rh017	rest_Treg_total_DP_naive	0.300083	0.152289	0.213971	0.487942	-0.490605	0.00610352	0.0244141	0.127197	0.763184
rh018	rest_Treg_total_DP_naive	0.25913	0.226441	0.280434	-0.113985	-0.308526	0.00610352	0.0244141	0.127197	0.763184
rh019	rest_Treg_total_DP_naive	0.260676	0.184973	0.239902	0.11981	-0.375131	0.00610352	0.0244141	0.127197	0.763184
rh026	rest_Treg_total_DP_naive	0.289322	0.0760563	0.1468	0.978828	-0.948707	0.00610352	0.0244141	0.127197	0.763184
rh023	rest_Treg_total_CD25_Teff	0.0926483	0.181849	0.0988297	-0.093179	0.879724	0.0134277	0.0402832	0.786865	0.915661
rh026	rest_Treg_total_CD25_Teff	0.0784632	0.127529	0.150632	-0.940944	-0.240209	0.0134277	0.0402832	0.786865	0.915661
rh025	rest_Treg_total_CD25_Teff	0.0680186	0.0710694	0.0800227	-0.23448	-0.171181	0.0134277	0.0402832	0.786865	0.915661
rh024	rest_Treg_total_CD25_Teff	0.0775157	0.105733	0.157991	-1.02728	-0.579418	0.0134277	0.0402832	0.786865	0.915661
rh019	rest_Treg_total_CD25_Teff	0.129124	0.1209	0.100569	0.360564	0.265626	0.0134277	0.0402832	0.786865	0.915661
rh015	rest_Treg_total_CD25_Teff	0.0451987	0.0573566	0.0718121	-0.667944	-0.324267	0.0134277	0.0402832	0.786865	0.915661
rh022	rest_Treg_total_CD25_Teff	0.0637232	0.0692105	0.0886517	-0.476329	-0.357156	0.0134277	0.0402832	0.786865	0.915661
rh016	rest_Treg_total_CD25_Teff	0.066129	0.142279	0.0961969	-0.540706	0.564659	0.0134277	0.0402832	0.786865	0.915661
rh021	rest_Treg_total_CD25_Teff	0.103517		0.118258	-0.192064		0.0134277	0.0402832	0.786865	0.915661
rh017	rest_Treg_total_CD25_Teff	0.0654688	0.0819277	0.099835	-0.608738	-0.285194	0.0134277	0.0402832	0.786865	0.915661
rh018	rest_Treg_total_CD25_Teff	0.072575	0.101098	0.0735843	-0.0199243	0.458284	0.0134277	0.0402832	0.786865	0.915661
rh020	rest_Treg_total_CD25_Teff	0.0605806	0.0590024	0.0486796	0.315538	0.277457	0.0134277	0.0402832	0.786865	0.915661
rh013	rest_Treg_total_CD25_Teff	0.111255	0.112312	0.161389	-0.536666	-0.52303	0.0134277	0.0402832	0.786865	0.915661

## Sheet: Fig 2d
donor	group	V11	V12	V2	log2fc_V11	log2fc_V12	p_val_V11	p_val_fdr_V11	p_val_V12	p_val_fdr_V12
rh019	stim_Treg_total_DP_naive	0.342046	0.269634	0.291131	0.23252	-0.11067	0.0012207	0.0102539	0.839355	0.915661
rh018	stim_Treg_total_DP_naive	0.366677	0.348253	0.342513	0.0983525	0.0239758	0.0012207	0.0102539	0.839355	0.915661
rh017	stim_Treg_total_DP_naive	0.386931	0.248744	0.261806	0.563579	-0.0738388	0.0012207	0.0102539	0.839355	0.915661
rh016	stim_Treg_total_DP_naive	0.406696	0.198686	0.25021	0.700808	-0.332653	0.0012207	0.0102539	0.839355	0.915661
rh015	stim_Treg_total_DP_naive	0.433572	0.260333	0.280976	0.625826	-0.110086	0.0012207	0.0102539	0.839355	0.915661
rh013	stim_Treg_total_DP_naive	0.409554	0.363732	0.27814	0.558244	0.387068	0.0012207	0.0102539	0.839355	0.915661
rh020	stim_Treg_total_DP_naive	0.432018	0.411429	0.331929	0.380217	0.309766	0.0012207	0.0102539	0.839355	0.915661
rh026	stim_Treg_total_DP_naive	0.356902	0.160567	0.152164	1.2299	0.0775491	0.0012207	0.0102539	0.839355	0.915661
rh024	stim_Treg_total_DP_naive	0.309944	0.228312	0.253182	0.291835	-0.149164	0.0012207	0.0102539	0.839355	0.915661
rh021	stim_Treg_total_DP_naive	0.357773		0.291292	0.296576		0.0012207	0.0102539	0.839355	0.915661
rh022	stim_Treg_total_DP_naive	0.167073	0.130178	0.147919	0.175675	-0.184327	0.0012207	0.0102539	0.839355	0.915661
rh025	stim_Treg_total_DP_naive	0.317706	0.452257	0.333533	-0.0701376	0.439313	0.0012207	0.0102539	0.839355	0.915661
rh023	stim_Treg_total_DP_naive	0.26858	0.224306	0.271855	-0.0174838	-0.277367	0.0012207	0.0102539	0.839355	0.915661
rh021	stim_Treg_total_DP_mem	0.250989		0.215931	0.21705		0.684814	0.821777	0.0803223	0.763184
rh026	stim_Treg_total_DP_mem	0.277965	0.39301	0.347153	-0.320665	0.178997	0.684814	0.821777	0.0803223	0.763184
rh013	stim_Treg_total_DP_mem	0.214565	0.241961	0.253023	-0.237853	-0.0644955	0.684814	0.821777	0.0803223	0.763184
rh015	stim_Treg_total_DP_mem	0.225066	0.207279	0.25122	-0.158601	-0.277371	0.684814	0.821777	0.0803223	0.763184
rh025	stim_Treg_total_DP_mem	0.147787	0.234265	0.217365	-0.556604	0.108018	0.684814	0.821777	0.0803223	0.763184
rh016	stim_Treg_total_DP_mem	0.238686	0.309625	0.248949	-0.0607365	0.314674	0.684814	0.821777	0.0803223	0.763184
rh017	stim_Treg_total_DP_mem	0.256246	0.296482	0.272577	-0.0891324	0.121285	0.684814	0.821777	0.0803223	0.763184
rh024	stim_Treg_total_DP_mem	0.315156	0.319419	0.135298	1.21993	1.23931	0.684814	0.821777	0.0803223	0.763184
rh018	stim_Treg_total_DP_mem	0.26569	0.253219	0.252151	0.0754518	0.0060944	0.684814	0.821777	0.0803223	0.763184
rh019	stim_Treg_total_DP_mem	0.26566	0.335079	0.319962	-0.26832	0.0665969	0.684814	0.821777	0.0803223	0.763184
rh023	stim_Treg_total_DP_mem	0.295728	0.26651	0.25231	0.229072	0.0789949	0.684814	0.821777	0.0803223	0.763184
rh020	stim_Treg_total_DP_mem	0.242436	0.262585	0.322101	-0.409908	-0.294726	0.684814	0.821777	0.0803223	0.763184
rh022	stim_Treg_total_DP_mem	0.514924	0.442541	0.422385	0.285802	0.0672544	0.684814	0.821777	0.0803223	0.763184
rh024	stim_Treg_total_CD25_Teff	0.0751804	0.128857	0.157401	-1.06602	-0.28868	0.00170898	0.0102539	1	1
rh026	stim_Treg_total_CD25_Teff	0.0793584	0.155621	0.167654	-1.07903	-0.107443	0.00170898	0.0102539	1	1
rh025	stim_Treg_total_CD25_Teff	0.0616373	0.0825913	0.091018	-0.562347	-0.140161	0.00170898	0.0102539	1	1
rh023	stim_Treg_total_CD25_Teff	0.0894526	0.166471	0.103767	-0.214151	0.681927	0.00170898	0.0102539	1	1
rh013	stim_Treg_total_CD25_Teff	0.120595	0.126516	0.203256	-0.753125	-0.683982	0.00170898	0.0102539	1	1
rh018	stim_Treg_total_CD25_Teff	0.0614845	0.08645	0.0826162	-0.4262	0.0654421	0.00170898	0.0102539	1	1
rh015	stim_Treg_total_CD25_Teff	0.0557019	0.0653917	0.0843902	-0.599349	-0.367968	0.00170898	0.0102539	1	1
rh022	stim_Treg_total_CD25_Teff	0.0718979	0.0981003	0.114173	-0.667203	-0.218895	0.00170898	0.0102539	1	1
rh016	stim_Treg_total_CD25_Teff	0.0725356	0.16467	0.116905	-0.688574	0.494237	0.00170898	0.0102539	1	1
rh021	stim_Treg_total_CD25_Teff	0.11226		0.121046	-0.108712		0.00170898	0.0102539	1	1
rh017	stim_Treg_total_CD25_Teff	0.0586163	0.0979899	0.11889	-1.02025	-0.278919	0.00170898	0.0102539	1	1
rh020	stim_Treg_total_CD25_Teff	0.0511298	0.0623129	0.0454928	0.168526	0.453892	0.00170898	0.0102539	1	1
rh019	stim_Treg_total_CD25_Teff	0.107481	0.111693	0.0962081	0.15985	0.215307	0.00170898	0.0102539	1	1

## Sheet: Fig 2e
timepoint	rest_naive_Treg_mean	rest_naive_Treg_SEM	rest_mem_Treg_mean	rest_mem_Treg_SEM	rest_CD25_Teff_mean	rest_CD25_Teff_SEM	stim_naive_Treg_mean	stim_naive_Treg_SEM	stim_mem_Treg_mean	stim_mem_Treg_SEM	stim_CD25_Teff_mean	stim_CD25_Teff_SEM
Day 0	0.0135586	0.00190962	0.0193792	0.0030594	0.00593682	0.000761576	0.0164113	0.00238166	0.0164373	0.00258971	0.00647549	0.000702132
Day 27	0.0286848	0.003302	0.0326569	0.00394578	0.00808543	0.00124491	0.0359765	0.00437861	0.0274532	0.00316802	0.00781458	0.0010193
Day 55	0.012533	0.00249452	0.0197465	0.00239603	0.00606143	0.000766901	0.0175291	0.0033204	0.0179014	0.00210478	0.00647827	0.000641092

## Sheet: Fig 2f
trail_id	timepoint	Treg_Teff_ratio	suppression_percentage	excluded
DILFRE018	V2	1:1	94.4442	0
DILFRE018	V10	1:1	85.9132	0
DILFRE018	V12	1:1	94.3089	0
DILFRE019	V2	1:1	96.3213	0
DILFRE019	V10	1:1	88.5089	0
DILFRE019	V12	1:1	93.5587	0
DILFRE023	V2	1:1	89.9091	0
DILFRE023	V10	1:1	76.0125	0
DILFRE023	V12	1:1	-64.5756	1
DILFRE024	V2	1:1	81.5859	0
DILFRE024	V10	1:1	59.3319	0
DILFRE024	V12	1:1	78.123	0
DILFRE027	V2	1:1	94.0483	0
DILFRE027	V10	1:1	88.2343	0
DILFRE027	V12	1:1	96.6468	0
DILFRE028	V2	1:1	81.282	0
DILFRE028	V10	1:1	89.5722	0
DILFRE028	V12	1:1	81.9551	0
DILFRE029	V2	1:1	92.6061	0
DILFRE029	V10	1:1	87.707	0
DILFRE029	V12	1:1	91.3828	0
DILFRE030	V2	1:1	79.1979	0
DILFRE030	V10	1:1	75.1313	0
DILFRE030	V12	1:1	93.3715	0
DILFRE031	V2	1:1	95.9529	0
DILFRE031	V10	1:1	91.438	0
DILFRE031	V12	1:1	97.8439	0
DILFRE033	V2	1:1	91.5512	0
DILFRE033	V10	1:1	73.152	0
DILFRE033	V12	1:1	75.8516	0
DILFRE034	V2	1:1	92.3677	0
DILFRE034	V10	1:1	91.1892	0
DILFRE034	V12	1:1	91.2878	0
DILFRE035	V2	1:1	83.0325	0
DILFRE035	V10	1:1	86.7326	0
DILFRE035	V12	1:1	91.2971	0
DILFRE018	V2	1:2	92.0081	0
DILFRE018	V10	1:2	81.8531	0
DILFRE018	V12	1:2	70.2405	0
DILFRE019	V2	1:2	80.5215	0
DILFRE019	V10	1:2	78.7467	0
DILFRE019	V12	1:2	71.9225	0
DILFRE023	V2	1:2	66.5395	0
DILFRE023	V10	1:2	76.876	0
DILFRE023	V12	1:2	-92.6199	1
DILFRE024	V2	1:2	64.7679	0
DILFRE024	V10	1:2	57.3365	0
DILFRE024	V12	1:2	57.5279	0
DILFRE027	V2	1:2	82.5729	0
DILFRE027	V10	1:2	85.9885	0
DILFRE027	V12	1:2	80.0308	0
DILFRE028	V2	1:2	63.7383	0
DILFRE028	V10	1:2	66.3346	0
DILFRE028	V12	1:2	70.1101	0
DILFRE029	V2	1:2	83.886	0
DILFRE029	V10	1:2	78.1038	0
DILFRE029	V12	1:2	76.6857	0
DILFRE030	V2	1:2	55.7625	0
DILFRE030	V10	1:2	74.6014	0
DILFRE030	V12	1:2	82.2851	0
DILFRE031	V2	1:2	87.8617	0
DILFRE031	V10	1:2	87.5236	0
DILFRE031	V12	1:2	83.2756	0
DILFRE033	V2	1:2	71.6763	0
DILFRE033	V10	1:2	48.6909	0
DILFRE033	V12	1:2	-15.0072	0
DILFRE034	V2	1:2	86.1274	0
DILFRE034	V10	1:2	86.2568	0
DILFRE034	V12	1:2	76.3731	0
DILFRE035	V2	1:2	61.2899	0
DILFRE035	V10	1:2	80.0622	0
DILFRE035	V12	1:2	63.3523	0
DILFRE018	V2	1:4	62.5509	0
DILFRE018	V10	1:4	41.5527	0
DILFRE018	V12	1:4	29.3132	0
DILFRE019	V2	1:4	62.6772	0
DILFRE019	V10	1:4	58.1118	0
DILFRE019	V12	1:4	58.5437	0
DILFRE023	V2	1:4	69.39	0
DILFRE023	V10	1:4	54.4996	0
DILFRE023	V12	1:4	49.4465	1
DILFRE024	V2	1:4	49.6902	0
DILFRE024	V10	1:4	40.0802	0
DILFRE024	V12	1:4	13.0826	0
DILFRE027	V2	1:4	76.1873	0
DILFRE027	V10	1:4	66.5899	0
DILFRE027	V12	1:4	67.2675	0
DILFRE028	V2	1:4	56.7362	0
DILFRE028	V10	1:4	66.8333	0
DILFRE028	V12	1:4	54.6105	0
DILFRE029	V2	1:4	66.3493	0
DILFRE029	V10	1:4	52.9359	0
DILFRE029	V12	1:4	49.5253	0
DILFRE030	V2	1:4	37.0868	0
DILFRE030	V10	1:4	54.2866	0
DILFRE030	V12	1:4	61.3625	0
DILFRE031	V2	1:4	60.946	0
DILFRE031	V10	1:4	59.8458	0
DILFRE031	V12	1:4	61.5594	0
DILFRE033	V2	1:4	55.3779	0
DILFRE033	V10	1:4	20.2085	0
DILFRE033	V12	1:4	-36.7698	0
DILFRE034	V2	1:4	67.4914	0
DILFRE034	V10	1:4	64.0298	0
DILFRE034	V12	1:4	45.345	0
DILFRE035	V2	1:4	47.2014	0
DILFRE035	V10	1:4	79.5021	0
DILFRE035	V12	1:4	42.9171	0

## Sheet: Fig 3a
identity	gene	expression
stim_CD25_IL21_Tfh	ANXA1	-0.61165
stim_CD25_IL21_Tfh	CCL4	-0.101578
stim_CD25_IL21_Tfh	CCL4L2	-0.108278
stim_CD25_IL21_Tfh	CCL5	-0.167852
stim_CD25_IL21_Tfh	CD101-CD101-Ab	-0.307682
stim_CD25_IL21_Tfh	CD38-CD38-Ab	1.43207
stim_CD25_IL21_Tfh	CD52	0.547937
stim_CD25_IL21_Tfh	CD74-HLA-DR-Ab	-0.139044
stim_CD25_IL21_Tfh	CD86-CD86:2331-Ab	0.568444
stim_CD25_IL21_Tfh	CR2-CD21:B-LY4-Ab	-0.406438
stim_CD25_IL21_Tfh	CSF2	-0.272305
stim_CD25_IL21_Tfh	CTLA4	0.668192
stim_CD25_IL21_Tfh	CXCR5-CXCR5-Ab	0.737927
stim_CD25_IL21_Tfh	ENTPD1-CD39-Ab	-0.0839285
stim_CD25_IL21_Tfh	FAS-CD95-Ab	0.863484
stim_CD25_IL21_Tfh	HAVCR2-Tim3-Ab	-0.175891
stim_CD25_IL21_Tfh	ICOS-CD278-Ab	0.944312
stim_CD25_IL21_Tfh	IFNG	-0.133087
stim_CD25_IL21_Tfh	IL12RB1-CD212-Ab	0.748597
stim_CD25_IL21_Tfh	IL17A-novel-polyA	0.741499
stim_CD25_IL21_Tfh	IL2	-0.220345
stim_CD25_IL21_Tfh	IL21.meta	1.26607
stim_CD25_IL21_Tfh	IL2RA-CD25-Ab	0.0318859
stim_CD25_IL21_Tfh	IL32	0.465447
stim_CD25_IL21_Tfh	IL7R-CD127-Ab	-1.41878
stim_CD25_IL21_Tfh	IRF4	0.568098
stim_CD25_IL21_Tfh	PDCD1-CD279-Ab	0.900964
stim_CD25_IL21_Tfh	PECAM1-CD31:WM59-Ab	-0.452455
stim_CD25_IL21_Tfh	PFN1	0.660426
stim_CD25_IL21_Tfh	TNF	-0.68068
stim_CD25_Tfh	ANXA1	-0.0779462
stim_CD25_Tfh	CCL4	-0.0824939
stim_CD25_Tfh	CCL4L2	-0.0644876
stim_CD25_Tfh	CCL5	-0.139077
stim_CD25_Tfh	CD101-CD101-Ab	-0.460323
stim_CD25_Tfh	CD38-CD38-Ab	0.00133348
stim_CD25_Tfh	CD52	-0.0123991
stim_CD25_Tfh	CD74-HLA-DR-Ab	-0.257774
stim_CD25_Tfh	CD86-CD86:2331-Ab	-0.0990815
stim_CD25_Tfh	CR2-CD21:B-LY4-Ab	-0.24416
stim_CD25_Tfh	CSF2	-0.129849
stim_CD25_Tfh	CTLA4	0.168915
stim_CD25_Tfh	CXCR5-CXCR5-Ab	1.4155
stim_CD25_Tfh	ENTPD1-CD39-Ab	-0.232935
stim_CD25_Tfh	FAS-CD95-Ab	0.733632
stim_CD25_Tfh	HAVCR2-Tim3-Ab	-0.281289
stim_CD25_Tfh	ICOS-CD278-Ab	0.108759
stim_CD25_Tfh	IFNG	-0.0432546
stim_CD25_Tfh	IL12RB1-CD212-Ab	-0.0677566
stim_CD25_Tfh	IL17A-novel-polyA	-0.0650708
stim_CD25_Tfh	IL2	-0.0729762
stim_CD25_Tfh	IL21.meta	0.351681
stim_CD25_Tfh	IL2RA-CD25-Ab	0.261534
stim_CD25_Tfh	IL32	-0.0376329
stim_CD25_Tfh	IL7R-CD127-Ab	-0.0852947
stim_CD25_Tfh	IRF4	-0.0213232
stim_CD25_Tfh	PDCD1-CD279-Ab	0.516986
stim_CD25_Tfh	PECAM1-CD31:WM59-Ab	-0.584844
stim_CD25_Tfh	PFN1	0.0496123
stim_CD25_Tfh	TNF	0.27778
stim_CXCR5_Tcm	ANXA1	0.55489
stim_CXCR5_Tcm	CCL4	-0.0540836
stim_CXCR5_Tcm	CCL4L2	-0.030238
stim_CXCR5_Tcm	CCL5	-0.146431
stim_CXCR5_Tcm	CD101-CD101-Ab	-0.493381
stim_CXCR5_Tcm	CD38-CD38-Ab	-0.174044
stim_CXCR5_Tcm	CD52	0.0141788
stim_CXCR5_Tcm	CD74-HLA-DR-Ab	-0.244153
stim_CXCR5_Tcm	CD86-CD86:2331-Ab	-0.101982
stim_CXCR5_Tcm	CR2-CD21:B-LY4-Ab	0.335567
stim_CXCR5_Tcm	CSF2	-0.156065
stim_CXCR5_Tcm	CTLA4	-0.584279
stim_CXCR5_Tcm	CXCR5-CXCR5-Ab	1.43182
stim_CXCR5_Tcm	ENTPD1-CD39-Ab	-0.34769
stim_CXCR5_Tcm	FAS-CD95-Ab	0.426897
stim_CXCR5_Tcm	HAVCR2-Tim3-Ab	-0.228138
stim_CXCR5_Tcm	ICOS-CD278-Ab	0.112299
stim_CXCR5_Tcm	IFNG	0.0939132
stim_CXCR5_Tcm	IL12RB1-CD212-Ab	-0.120257
stim_CXCR5_Tcm	IL17A-novel-polyA	-0.0822788
stim_CXCR5_Tcm	IL2	0.294815
stim_CXCR5_Tcm	IL21.meta	0.164548
stim_CXCR5_Tcm	IL2RA-CD25-Ab	-0.521502
stim_CXCR5_Tcm	IL32	-0.120314
stim_CXCR5_Tcm	IL7R-CD127-Ab	0.771844
stim_CXCR5_Tcm	IRF4	-0.295122
stim_CXCR5_Tcm	PDCD1-CD279-Ab	0.314686
stim_CXCR5_Tcm	PECAM1-CD31:WM59-Ab	-0.406511
stim_CXCR5_Tcm	PFN1	-0.117125
stim_CXCR5_Tcm	TNF	0.575955
stim_CXCR5low_IL21	ANXA1	0.450463
stim_CXCR5low_IL21	CCL4	-0.00845365
stim_CXCR5low_IL21	CCL4L2	0.021251
stim_CXCR5low_IL21	CCL5	0.0773928
stim_CXCR5low_IL21	CD101-CD101-Ab	-0.138786
stim_CXCR5low_IL21	CD38-CD38-Ab	0.474638
stim_CXCR5low_IL21	CD52	0.0791602
stim_CXCR5low_IL21	CD74-HLA-DR-Ab	0.328973
stim_CXCR5low_IL21	CD86-CD86:2331-Ab	0.0357629
stim_CXCR5low_IL21	CR2-CD21:B-LY4-Ab	-0.222312
stim_CXCR5low_IL21	CSF2	-0.0860129
stim_CXCR5low_IL21	CTLA4	-0.0853368
stim_CXCR5low_IL21	CXCR5-CXCR5-Ab	0.0543565
stim_CXCR5low_IL21	ENTPD1-CD39-Ab	0.033137
stim_CXCR5low_IL21	FAS-CD95-Ab	0.185404
stim_CXCR5low_IL21	HAVCR2-Tim3-Ab	0.00950506
stim_CXCR5low_IL21	ICOS-CD278-Ab	0.579042
stim_CXCR5low_IL21	IFNG	0.375196
stim_CXCR5low_IL21	IL12RB1-CD212-Ab	0.360958
stim_CXCR5low_IL21	IL17A-novel-polyA	-0.0832332
stim_CXCR5low_IL21	IL2	0.485348
stim_CXCR5low_IL21	IL21.meta	1.11422
stim_CXCR5low_IL21	IL2RA-CD25-Ab	-1.11173
stim_CXCR5low_IL21	IL32	-0.145424
stim_CXCR5low_IL21	IL7R-CD127-Ab	0.039866
stim_CXCR5low_IL21	IRF4	0.321504
stim_CXCR5low_IL21	PDCD1-CD279-Ab	0.741235
stim_CXCR5low_IL21	PECAM1-CD31:WM59-Ab	-0.24192
stim_CXCR5low_IL21	PFN1	0.0193206
stim_CXCR5low_IL21	TNF	0.0537566

## Sheet: Fig 3e
identity	gene	log2FC	log2FC_shrunk	p_value	p_value_fdr	abs_log2fc_shrunk	minus_log_p_fdr
stim_CXCR5_Tcm	CCR9	2.25701	1.7211	0.00106692	0.00725145	1.7211	2.13957
stim_CXCR5_Tcm	CD200	1.2487	1.23754	5.08576e-41	1.01969e-38	1.23754	37.9915
stim_CXCR5_Tcm	CTLA4	1.39673	1.37922	5.75506e-31	7.6926e-29	1.37922	28.1139
stim_CXCR5_Tcm	DDIT4	-0.381256	-0.332562	0.0149758	0.0588754	0.332562	1.23007
stim_CXCR5_Tcm	DUSP1	-0.439552	-0.420222	2.58881e-06	3.99274e-05	0.420222	4.39873
stim_CXCR5_Tcm	FOXP3	-0.529615	-0.285567	0.148215	0.340177	0.285567	0.468296
stim_CXCR5_Tcm	IKZF2.meta	-0.611815	-0.392336	0.0611127	0.172579	0.392336	0.763013
stim_CXCR5_Tcm	IKZF3	0.324769	0.252421	0.120353	0.290733	0.252421	0.536506
stim_CXCR5_Tcm	IL1R1	0.197112	0.0901225	0.607116	0.809767	0.0901225	0.0916398
stim_CXCR5_Tcm	IL21.meta	15.5258	19.4993	2.07785e-257	8.33216e-255	19.4993	254.079
stim_CXCR5_Tcm	IL2	0.879369	0.869562	1.14773e-25	6.16303e-24	0.869562	23.2102
stim_CXCR5_Tcm	LAIR2	0.0224649	-0.00393243	1	1	0.00393243	0
stim_CXCR5_Tcm	LRRC32	0.635514	-0.0237426	1		0.0237426
stim_CXCR5_Tcm	MAF.meta	1.29995	1.28109	2.34132e-27	1.87774e-25	1.28109	24.7264
stim_CXCR5_Tcm	RGS1	-0.10167	-0.0805612	0.594849	0.809471	0.0805612	0.0917987
stim_CXCR5_Tcm	TK1	1.31342	-0.0153188	1		0.0153188
stim_CXCR5_Tcm	TYMS	2.09078	0.107693	0.113456		0.107693
stim_CXCR5_Tcm	ZEB2.meta	1.55372	1.42197	2.7421e-06	4.07253e-05	1.42197	4.39014
stim_CXCR5_Tcm	PDCD1.CD279.Ab	1.04963	1.04319	1.13704e-66	7.39075e-65	1.04319	64.1313
stim_CXCR5low_IL21	CCR9	0.281813	0.027164	0.722616		0.027164
stim_CXCR5low_IL21	CD200	0.251936	0.234267	0.00420483	0.0284488	0.234267	1.54594
stim_CXCR5low_IL21	CTLA4	0.411917	0.389158	5.66319e-06	0.000105983	0.389158	3.97477
stim_CXCR5low_IL21	DDIT4	-0.199566	-0.149153	0.210436	0.459451	0.149153	0.33776
stim_CXCR5low_IL21	DUSP1	-0.482279	-0.434594	0.000335086	0.00399057	0.434594	2.39897
stim_CXCR5low_IL21	FOXP3	-2.36163	-2.18758	8.28089e-08	2.50338e-06	2.18758	5.60147
stim_CXCR5low_IL21	IKZF2.meta	-1.64715	-1.5589	9.64001e-10	5.41218e-08	1.5589	7.26663
stim_CXCR5low_IL21	IKZF3	0.422382	0.2908	0.0561176	0.198686	0.2908	0.701832
stim_CXCR5low_IL21	IL1R1	0.00910368	-0.00371679	1	1	0.00371679	0
stim_CXCR5low_IL21	IL21.meta	14.7404	18.673	0	0	18.673	inf
stim_CXCR5low_IL21	IL2	0.791	0.76911	1.10297e-14	1.44489e-12	0.76911	11.8402
stim_CXCR5low_IL21	LAIR2	-0.83264	-0.382899	0.0386013	0.148728	0.382899	0.827606
stim_CXCR5low_IL21	LRRC32	-1.49407	-1.02211	0.00449477	0.0293938	1.02211	1.53174
stim_CXCR5low_IL21	MAF.meta	1.17774	1.15674	3.93719e-24	7.73659e-22	1.15674	21.1115
stim_CXCR5low_IL21	RGS1	-0.442727	-0.364123	0.0085072	0.0506565	0.364123	1.29536
stim_CXCR5low_IL21	TK1	-0.00105392	-0.0116943	0.987293	0.997445	0.0116943	0.00111118
stim_CXCR5low_IL21	TYMS	0.281643	0.0580829	0.579459	0.799044	0.0580829	0.0974295
stim_CXCR5low_IL21	ZEB2.meta	0.466847	0.344584	0.0265327	0.114586	0.344584	0.940868
stim_CXCR5low_IL21	PDCD1.CD279.Ab	0.777326	0.751671	1.50003e-13	2.85006e-12	0.751671	11.5451
stim_CD25_Tfh	CCR9	0.968642	0.120896	0.432193	0.693506	0.120896	0.15895
stim_CD25_Tfh	CD200	1.2022	1.1631	5.06888e-12	1.92618e-10	1.1631	9.7153
stim_CD25_Tfh	CTLA4	0.499386	0.487758	3.80231e-08	1.03206e-06	0.487758	5.9863
stim_CD25_Tfh	DDIT4	-0.411712	-0.355004	0.0490751	0.165031	0.355004	0.782434
stim_CD25_Tfh	DUSP1	-0.562244	-0.535486	1.57538e-05	0.000206429	0.535486	3.68523
stim_CD25_Tfh	FOXP3	-3.49319	-3.39482	4.33944e-19	5.49662e-17	3.39482	16.2599
stim_CD25_Tfh	IKZF2.meta	-3.30329	-3.15506	2.26408e-12	1.07544e-10	3.15506	9.96841
stim_CD25_Tfh	IKZF3	1.49555	1.39828	2.2594e-07	4.79891e-06	1.39828	5.31886
stim_CD25_Tfh	IL1R1	-0.156168	-0.0985763	0.698571	0.911325	0.0985763	0.0403267
stim_CD25_Tfh	IL21.meta	14.1862	17.9469	0	0	17.9469	inf
stim_CD25_Tfh	IL2	1.59819	1.34644	0.000621872	0.005534	1.34644	2.25696
stim_CD25_Tfh	LAIR2	-0.371615	-0.200231	0.41858	0.68827	0.200231	0.162241
stim_CD25_Tfh	LRRC32	-3.03457	-3.24977	4.73597e-08	1.19978e-06	3.24977	5.9209
stim_CD25_Tfh	MAF.meta	1.65101	1.59616	8.81396e-13	5.58218e-11	1.59616	10.2532
stim_CD25_Tfh	RGS1	-0.485677	-0.454658	0.000931845	0.00786892	0.454658	2.10409
stim_CD25_Tfh	TK1	1.89661	-0.00998641	1		0.00998641
stim_CD25_Tfh	TYMS	1.22446	-0.0286869	1		0.0286869
stim_CD25_Tfh	ZEB2.meta	0.898646	0.435022	0.119215	0.308175	0.435022	0.511203
stim_CD25_Tfh	PDCD1.CD279.Ab	1.3059	1.28098	2.13927e-22	4.63509e-21	1.28098	20.3339
stim_CD25_IL21_Tfh	CCR9	-0.0479518	-0.0187805	0.915588	0.971391	0.0187805	0.0126059
stim_CD25_IL21_Tfh	CD200	0.979565	0.952803	4.3236e-14	4.64787e-12	0.952803	11.3327
stim_CD25_IL21_Tfh	CTLA4	0.00356477	0.00347479	0.967923	0.998749	0.00347479	0.000543518
stim_CD25_IL21_Tfh	DDIT4	-1.52251	-1.37153	8.39928e-06	0.00015703	1.37153	3.80402
stim_CD25_IL21_Tfh	DUSP1	-1.53648	-1.45607	1.98426e-09	8.53232e-08	1.45607	7.06893
stim_CD25_IL21_Tfh	FOXP3	-2.33237	-2.24873	7.639e-13	6.56954e-11	2.24873	10.1825
stim_CD25_IL21_Tfh	IKZF2.meta	-1.97049	-1.86122	2.49976e-09	9.77181e-08	1.86122	7.01003
stim_CD25_IL21_Tfh	IKZF3	0.572531	0.512688	0.000837419	0.00837419	0.512688	2.07706
stim_CD25_IL21_Tfh	IL1R1	-1.88578	-1.63001	7.5634e-05	0.0013009	1.63001	2.88575
stim_CD25_IL21_Tfh	IL21.meta	13.3322	17.123	0	0	17.123	inf
stim_CD25_IL21_Tfh	IL2	1.53151	1.44449	1.65057e-08	4.86661e-07	1.44449	6.31277
stim_CD25_IL21_Tfh	LAIR2	-1.44991	-1.20152	0.000563137	0.00620433	1.20152	2.20731
stim_CD25_IL21_Tfh	LRRC32	-3.10026	-3.04918	4.83271e-07	1.09372e-05	3.04918	4.96109
stim_CD25_IL21_Tfh	MAF.meta	0.569705	0.546366	2.5961e-07	6.56662e-06	0.546366	5.18266
stim_CD25_IL21_Tfh	RGS1	-1.24146	-1.21048	5.06396e-17	1.08875e-14	1.21048	13.9631
stim_CD25_IL21_Tfh	TK1	1.6266	1.42259	0.000149815	0.00201314	1.42259	2.69613
stim_CD25_IL21_Tfh	TYMS	1.44725	1.26296	9.79025e-05	0.0015035	1.26296	2.8229
stim_CD25_IL21_Tfh	ZEB2.meta	1.38352	1.19945	0.000129495	0.0018561	1.19945	2.7314
stim_CD25_IL21_Tfh	PDCD1.CD279.Ab	1.05213	1.03322	1.1565e-23	7.51724e-22	1.03322	21.1239

## Sheet: Fig 3f
identity	donor	contrast	log2fc
stim_CXCR5low_IL21	rh013	log2fc_V11	-0.868755
stim_CXCR5low_IL21	rh015	log2fc_V11	-0.0229264
stim_CXCR5low_IL21	rh016	log2fc_V11	0
stim_CXCR5low_IL21	rh017	log2fc_V11	-0.481683
stim_CXCR5low_IL21	rh018	log2fc_V11	0.350497
stim_CXCR5low_IL21	rh019	log2fc_V11	-0.0768156
stim_CXCR5low_IL21	rh020	log2fc_V11	-0.221159
stim_CXCR5low_IL21	rh021	log2fc_V11	0.297018
stim_CXCR5low_IL21	rh022	log2fc_V11	-0.188459
stim_CXCR5low_IL21	rh023	log2fc_V11	-0.280856
stim_CXCR5low_IL21	rh024	log2fc_V11	-0.67769
stim_CXCR5low_IL21	rh025	log2fc_V11	-0.184507
stim_CXCR5low_IL21	rh026	log2fc_V11	-0.0103916
stim_CXCR5low_IL21	rh013	log2fc_V12	-0.341037
stim_CXCR5low_IL21	rh015	log2fc_V12	-0.257798
stim_CXCR5low_IL21	rh016	log2fc_V12	0.399096
stim_CXCR5low_IL21	rh017	log2fc_V12	-0.387816
stim_CXCR5low_IL21	rh018	log2fc_V12	0.394311
stim_CXCR5low_IL21	rh019	log2fc_V12	0.708665
stim_CXCR5low_IL21	rh020	log2fc_V12	-0.210346
stim_CXCR5low_IL21	rh021	log2fc_V12
stim_CXCR5low_IL21	rh022	log2fc_V12	0.0188905
stim_CXCR5low_IL21	rh023	log2fc_V12	-0.181066
stim_CXCR5low_IL21	rh024	log2fc_V12	-0.137776
stim_CXCR5low_IL21	rh025	log2fc_V12	0.380964
stim_CXCR5low_IL21	rh026	log2fc_V12	0.240732
stim_CD25_IL21_Tfh	rh013	log2fc_V11	-0.165039
stim_CD25_IL21_Tfh	rh015	log2fc_V11	-0.211504
stim_CD25_IL21_Tfh	rh016	log2fc_V11	-0.199309
stim_CD25_IL21_Tfh	rh017	log2fc_V11	-0.233777
stim_CD25_IL21_Tfh	rh018	log2fc_V11	-0.388565
stim_CD25_IL21_Tfh	rh019	log2fc_V11	-1.46678
stim_CD25_IL21_Tfh	rh020	log2fc_V11	0.545434
stim_CD25_IL21_Tfh	rh021	log2fc_V11	0.22595
stim_CD25_IL21_Tfh	rh022	log2fc_V11	0.208765
stim_CD25_IL21_Tfh	rh023	log2fc_V11	-0.304855
stim_CD25_IL21_Tfh	rh024	log2fc_V11	-0.255257
stim_CD25_IL21_Tfh	rh025	log2fc_V11	-0.343236
stim_CD25_IL21_Tfh	rh026	log2fc_V11	-0.371386
stim_CD25_IL21_Tfh	rh013	log2fc_V12	-0.404505
stim_CD25_IL21_Tfh	rh015	log2fc_V12	-0.349008
stim_CD25_IL21_Tfh	rh016	log2fc_V12	0.0220263
stim_CD25_IL21_Tfh	rh017	log2fc_V12	-0.460899
stim_CD25_IL21_Tfh	rh018	log2fc_V12	-0.554374
stim_CD25_IL21_Tfh	rh019	log2fc_V12	-0.475551
stim_CD25_IL21_Tfh	rh020	log2fc_V12	0.534336
stim_CD25_IL21_Tfh	rh021	log2fc_V12
stim_CD25_IL21_Tfh	rh022	log2fc_V12	-0.934412
stim_CD25_IL21_Tfh	rh023	log2fc_V12	-0.255527
stim_CD25_IL21_Tfh	rh024	log2fc_V12	-0.335028
stim_CD25_IL21_Tfh	rh025	log2fc_V12	0.23816
stim_CD25_IL21_Tfh	rh026	log2fc_V12	0.0910792

[truncated: 40 more sheets: Fig 4b, Fig 4c, Fig 4f, Fig 4g, Fig 5a,5b,6a; S Fig 15a, Fig 5c, Fig 6b, Fig 6c, Fig 6d,6e, S Fig 1b, S Fig 1c, S Fig 1d, S Fig 1e, S Fig 1f, S Fig 2c,2f, S Fig 3b, S Fig 3c, S Fig 3d, S Fig 6a,6b,6c,6d, S Fig 7b,7e …]
